# Supplementary material for: A comparison of the sampling effectiveness of acoustic recorder, camera trap and point count methods in sampling nocturnal birds in Afrotropical landscapes
Source: Ecol Evol. 2024 May 20;14(5):e11389. doi: 10.1002/ece3.11389 (PMC11106587; doi:10.1002/ece3.11389)
Supplement: Supplementary file 1 — Data S1. [file ECE3-14-e11389-s001.zip]

Archive with 18 entries (18 files):
- abun.csv
- acoall.csv
- agallery.csv
- arocky.csv
- asavanna.csv
- Book1.csv
- Book2.csv
- dct_data.csv
- dect_data.csv
- maind.csv
- method_data.csv
- method_data2.csv
- pgallery.csv
- poall.csv
- point.csv
- procky.csv
- psavanna.csv
- too_new.csv
