# Supplementary material for: A comparison of the sampling effectiveness of acoustic recorder, camera trap and point count methods in sampling nocturnal birds in Afrotropical landscapes
Source: Ecol Evol. 2024 May 20;14(5):e11389. doi: 10.1002/ece3.11389 (PMC11106587; doi:10.1002/ece3.11389)
Supplement: Supplementary file 1 — Data S1. [file ECE3-14-e11389-s001.zip › abun.csv]

day	month	year	point	protection.status	survey.protocol	group	habitat.type	group.1	technique	Var.11	African.Scops.Owl	Black.shouldered.Nightjar	Freckled.Nightjar	Greyish.Eagle.Owl	Long.tailed.Nightjar	Marsh.Owl	Northern.white.faced.owl	Plain.Nightjar	Standard.winged.Nightjar	Verreaux.s.Eagle.Owl	Western.Barn.Owl
1	December	2021	K	Unprotected	Acoustic recorder	Nightjar	Residential	Nightjar	Heard	0	0	0	0	0	1	0	0	0	0	0	0
1	December	2021	K	Unprotected	Acoustic recorder	Owl	Residential	Owl	Heard	0	0	0	0	2	0	0	1	0	0	0	1
1	December	2021	K	Unprotected	Point count	Nightjar	Residential	Nightjar	Heard	0	0	0	0	0	1	0	0	0	0	0	0
1	December	2021	K	Unprotected	Point count	Owl	Residential	Owl	Heard	0	0	0	0	2	0	0	1	0	0	0	1
1	December	2021	L	Unprotected	Acoustic recorder	Nightjar	Farmland	Nightjar	Heard	0	0	1	0	0	0	0	0	0	1	0	0
1	December	2021	L	Unprotected	Acoustic recorder	Owl	Farmland	Owl	Heard	0	2	0	0	2	0	0	0	0	0	0	1
1	December	2021	L	Unprotected	Point count	Nightjar	Farmland	Nightjar	Heard	0	0	0	0	0	0	0	0	0	1	0	0
1	December	2021	L	Unprotected	Point count	Nightjar	Farmland	Nightjar	Seen	0	0	1	0	0	0	0	0	0	0	0	0
1	December	2021	L	Unprotected	Point count	Owl	Farmland	Owl	Heard	0	2	0	0	1	0	0	0	0	0	0	1
1	December	2021	M	Unprotected	Acoustic recorder	Nightjar	Farmland	Nightjar	Heard	0	0	0	1	0	3	0	0	0	1	0	0
1	December	2021	M	Unprotected	Acoustic recorder	Owl	Farmland	Owl	Heard	0	0	0	0	3	0	0	0	0	0	0	1
1	December	2021	M	Unprotected	Point count	Nightjar	Farmland	Nightjar	Heard	0	0	0	1	0	2	0	0	0	1	0	0
1	December	2021	M	Unprotected	Point count	Nightjar	Farmland	Nightjar	Seen	0	0	0	0	0	1	0	0	0	0	0	0
1	December	2021	M	Unprotected	Point count	Owl	Farmland	Owl	Heard	0	0	0	0	3	0	0	0	0	0	0	0
1	December	2021	M	Unprotected	Point count	Owl	Farmland	Owl	Seen	0	0	0	0	0	0	0	0	0	0	0	1
1	December	2021	N	Unprotected	Acoustic recorder	Nightjar	Farmland	Nightjar	Heard	0	0	0	0	0	1	0	0	0	1	0	0
1	December	2021	N	Unprotected	Acoustic recorder	Owl	Farmland	Owl	Heard	0	2	0	0	0	0	0	1	0	0	0	1
1	December	2021	N	Unprotected	Point count	Nightjar	Farmland	Nightjar	Seen	0	0	0	0	0	1	0	0	0	1	0	0
1	December	2021	N	Unprotected	Point count	Owl	Farmland	Owl	Heard	0	2	0	0	0	0	0	1	0	0	0	1
1	December	2021	O	Unprotected	Acoustic recorder	Owl	Residential	Owl	Heard	0	3	0	0	0	0	0	1	0	0	0	1
1	December	2021	O	Unprotected	Point count	Owl	Residential	Owl	Heard	0	2	0	0	0	0	0	1	0	0	0	1
1	December	2021	P	Unprotected	Acoustic recorder	Owl	Residential	Owl	Heard	0	0	0	0	2	0	0	0	0	0	0	0
1	December	2021	P	Unprotected	Point count	Owl	Residential	Owl	Heard	0	0	0	0	2	0	0	0	0	0	0	0
1	December	2021	Q	Unprotected	Acoustic recorder	Nightjar	Farmland	Nightjar	Heard	0	0	0	0	0	0	0	0	0	1	0	0
1	December	2021	Q	Unprotected	Acoustic recorder	Owl	Farmland	Owl	Heard	0	1	0	0	3	0	0	0	0	0	0	0
1	December	2021	Q	Unprotected	Point count	Nightjar	Farmland	Nightjar	Heard	0	0	0	0	0	0	0	0	0	1	0	0
1	December	2021	Q	Unprotected	Point count	Owl	Farmland	Owl	Heard	0	1	0	0	3	0	0	0	0	0	0	0
5	December	2021	H	Protected	Acoustic recorder	Nightjar	Rocky	Nightjar	Heard	0	0	0	2	0	0	0	0	0	2	0	0
5	December	2021	H	Protected	Acoustic recorder	Owl	Rocky	Owl	Heard	0	5	0	0	2	0	0	0	0	0	0	2
5	December	2021	H	Protected	Point count	Nightjar	Rocky	Nightjar	Heard	0	0	0	1	0	0	0	0	0	1	0	0
5	December	2021	H	Protected	Point count	Owl	Rocky	Owl	Heard	0	3	0	0	3	0	0	0	0	0	0	1
5	December	2021	I	Protected	Acoustic recorder	Nightjar	Gallery	Nightjar	Heard	0	0	0	0	0	0	0	0	1	1	0	0
5	December	2021	I	Protected	Acoustic recorder	Owl	Gallery	Owl	Heard	0	0	0	0	2	0	0	1	0	0	0	0
5	December	2021	I	Protected	Point count	Nightjar	Gallery	Nightjar	Heard	0	0	0	0	0	0	0	0	1	0	0	0
5	December	2021	I	Protected	Point count	Owl	Gallery	Owl	Heard	0	0	0	0	2	0	0	1	0	0	0	0
5	December	2021	J	Protected	Acoustic recorder	Nightjar	Savannah	Nightjar	Heard	0	0	0	1	0	0	0	0	0	1	0	0
5	December	2021	J	Protected	Acoustic recorder	Owl	Savannah	Owl	Heard	0	2	0	0	1	0	0	1	0	0	0	2
5	December	2021	J	Protected	Point count	Nightjar	Savannah	Nightjar	Heard	0	0	0	1	0	0	0	0	0	0	0	0
5	December	2021	J	Protected	Point count	Owl	Savannah	Owl	Heard	0	2	0	0	1	0	0	1	0	0	0	2
5	December	2021	R	Unprotected	Acoustic recorder	Owl	Residential	Owl	Heard	0	2	0	0	8	0	0	0	0	0	0	1
5	December	2021	R	Unprotected	Point count	Owl	Residential	Owl	Heard	0	1	0	0	6	0	0	0	0	0	0	0
5	December	2021	R	Unprotected	Point count	Owl	Residential	Owl	Seen	0	0	0	0	0	0	0	0	0	0	0	1
5	December	2021	S	Unprotected	Acoustic recorder	Nightjar	Farmland	Nightjar	Heard	0	0	0	1	0	0	0	0	0	0	0	0
5	December	2021	S	Unprotected	Acoustic recorder	Owl	Farmland	Owl	Heard	0	2	0	0	2	0	0	1	0	0	0	3
5	December	2021	S	Unprotected	Point count	Nightjar	Farmland	Nightjar	Seen	0	0	0	1	0	0	0	0	0	0	0	0
5	December	2021	S	Unprotected	Point count	Owl	Farmland	Owl	Heard	0	1	0	0	1	0	0	1	0	0	0	2
5	December	2021	S	Unprotected	Point count	Owl	Farmland	Owl	Seen	0	0	0	0	1	0	0	0	0	0	0	0
5	December	2021	T	Unprotected	Acoustic recorder	Nightjar	Residential	Nightjar	Heard	0	0	0	1	0	0	0	0	0	1	0	0
5	December	2021	T	Unprotected	Acoustic recorder	Owl	Residential	Owl	Heard	0	2	0	0	1	0	0	0	0	0	0	0
5	December	2021	T	Unprotected	Point count	Nightjar	Residential	Nightjar	Heard	0	0	0	1	0	0	0	0	0	1	0	0
5	December	2021	T	Unprotected	Point count	Owl	Residential	Owl	Heard	0	1	0	0	1	0	0	0	0	0	0	0
7	December	2021	H	Protected	Acoustic recorder	Nightjar	Rocky	Nightjar	Heard	0	0	0	4	0	0	0	0	0	0	0	0
7	December	2021	H	Protected	Acoustic recorder	Owl	Rocky	Owl	Heard	0	3	0	0	3	0	0	1	0	0	0	2
7	December	2021	H	Protected	Point count	Nightjar	Rocky	Nightjar	Heard	0	0	0	2	0	0	0	0	0	0	0	0
7	December	2021	H	Protected	Point count	Owl	Rocky	Owl	Heard	0	2	0	0	3	0	0	1	0	0	0	1
7	December	2021	I	Protected	Acoustic recorder	Nightjar	Gallery	Nightjar	Heard	0	0	0	1	0	1	0	0	0	2	0	0
7	December	2021	I	Protected	Acoustic recorder	Owl	Gallery	Owl	Heard	0	2	0	0	2	0	0	0	0	0	0	0
7	December	2021	I	Protected	Point count	Nightjar	Gallery	Nightjar	Heard	0	0	0	1	0	1	0	0	0	1	0	0
7	December	2021	I	Protected	Point count	Owl	Gallery	Owl	Heard	0	1	0	0	1	0	0	0	0	0	0	0
7	December	2021	J	Protected	Acoustic recorder	Nightjar	Savannah	Nightjar	Heard	0	0	0	1	0	1	0	0	0	1	0	0
7	December	2021	J	Protected	Acoustic recorder	Owl	Savannah	Owl	Heard	0	3	0	0	4	0	0	2	0	0	0	0
7	December	2021	J	Protected	Point count	Nightjar	Savannah	Nightjar	Heard	0	0	0	1	0	0	0	0	0	1	0	0
7	December	2021	J	Protected	Point count	Owl	Savannah	Owl	Heard	0	2	0	0	3	0	0	2	0	0	0	0
7	December	2021	R	Unprotected	Acoustic recorder	Owl	Residential	Owl	Heard	0	0	0	0	0	0	0	5	0	0	0	2
7	December	2021	R	Unprotected	Point count	Owl	Residential	Owl	Heard	0	0	0	0	0	0	0	3	0	0	0	1
7	December	2021	S	Unprotected	Acoustic recorder	Nightjar	Farmland	Nightjar	Heard	0	0	0	0	0	1	0	0	0	0	0	0
7	December	2021	S	Unprotected	Acoustic recorder	Owl	Farmland	Owl	Heard	0	1	0	0	3	0	0	0	0	0	0	4
7	December	2021	S	Unprotected	Point count	Nightjar	Farmland	Nightjar	Heard	0	0	0	0	0	1	0	0	0	0	0	0
7	December	2021	S	Unprotected	Point count	Owl	Farmland	Owl	Heard	0	1	0	0	2	0	0	0	0	0	0	3
7	December	2021	T	Unprotected	Acoustic recorder	Owl	Residential	Owl	Heard	0	0	0	0	5	0	0	0	0	0	0	0
7	December	2021	T	Unprotected	Point count	Owl	Residential	Owl	Heard	0	0	0	0	3	0	0	0	0	0	0	0
25	November	2021	A	Protected	Acoustic recorder	Nightjar	Gallery	Nightjar	Heard	0	0	0	3	0	1	0	0	0	2	0	0
25	November	2021	A	Protected	Acoustic recorder	Owl	Gallery	Owl	Heard	0	1	0	0	2	0	0	0	0	0	0	1
25	November	2021	A	Protected	Point count	Nightjar	Gallery	Nightjar	Heard	0	0	0	1	0	0	0	0	0	0	0	0
25	November	2021	A	Protected	Point count	Nightjar	Gallery	Nightjar	Seen	0	0	0	0	0	1	0	0	0	0	0	0
25	November	2021	B	Protected	Acoustic recorder	Nightjar	Savannah	Nightjar	Heard	0	0	0	0	0	1	0	0	0	0	0	0
25	November	2021	B	Protected	Acoustic recorder	Owl	Savannah	Owl	Heard	0	1	0	0	2	0	0	0	0	0	0	0
25	November	2021	B	Protected	Point count	Nightjar	Savannah	Nightjar	Heard	0	0	0	0	0	1	0	0	0	0	0	0
25	November	2021	B	Protected	Point count	Owl	Savannah	Owl	Heard	0	1	0	0	2	0	0	0	0	0	0	0
25	November	2021	C	Protected	Acoustic recorder	Nightjar	Savannah	Nightjar	Heard	0	0	0	1	0	0	0	0	0	1	0	0
25	November	2021	C	Protected	Acoustic recorder	Owl	Savannah	Owl	Heard	0	4	0	0	2	0	1	2	0	0	0	0
25	November	2021	C	Protected	Point count	Nightjar	Savannah	Nightjar	Heard	0	0	0	0	0	0	0	0	0	1	0	0
25	November	2021	C	Protected	Point count	Owl	Savannah	Owl	Heard	0	4	0	0	2	0	1	0	0	0	0	0
25	November	2021	D	Protected	Acoustic recorder	Nightjar	Rocky	Nightjar	Heard	0	0	0	7	0	0	0	0	0	0	0	0
25	November	2021	D	Protected	Acoustic recorder	Owl	Rocky	Owl	Heard	0	4	0	0	6	0	0	0	0	0	0	0
25	November	2021	D	Protected	Point count	Nightjar	Rocky	Nightjar	Heard	0	0	0	5	0	0	0	0	0	0	0	0
25	November	2021	D	Protected	Point count	Owl	Rocky	Owl	Heard	0	2	0	0	3	0	0	0	0	0	0	0
25	November	2021	E	Protected	Acoustic recorder	Nightjar	Rocky	Nightjar	Heard	0	0	0	0	0	1	0	0	0	0	0	0
25	November	2021	E	Protected	Point count	Nightjar	Rocky	Nightjar	Heard	0	0	0	0	0	1	0	0	0	0	0	0
25	November	2021	F	Protected	Acoustic recorder	Owl	Gallery	Owl	Heard	0	0	0	0	1	0	0	0	0	0	0	1
25	November	2021	F	Protected	Point count	Nightjar	Gallery	Nightjar		0	0	0	0	0	0	0	0	0	0	0	0
25	November	2021	G	Protected	Acoustic recorder	Nightjar	Rocky	Nightjar	Heard	0	0	0	0	0	0	0	0	0	1	0	0
25	November	2021	G	Protected	Acoustic recorder	Owl	Rocky	Owl	Heard	0	2	0	0	0	0	0	0	0	0	0	0
25	November	2021	G	Protected	Point count	Nightjar	Rocky	Nightjar	Heard	0	0	0	0	0	0	0	0	0	1	0	0
25	November	2021	G	Protected	Point count	Owl	Rocky	Owl	Heard	0	1	0	0	0	0	0	0	0	0	0	0
27	November	2021	A	Protected	Acoustic recorder	Nightjar	Gallery	Nightjar	Heard	0	0	0	1	0	0	0	0	0	0	0	0
27	November	2021	A	Protected	Acoustic recorder	Owl	Gallery	Owl	Heard	0	2	0	0	2	0	0	0	0	0	0	0
27	November	2021	A	Protected	Point count	Nightjar	Gallery	Nightjar	Heard	0	0	0	1	0	0	0	0	0	0	0	0
27	November	2021	A	Protected	Point count	Owl	Gallery	Owl	Heard	0	1	0	0	1	0	0	0	0	0	0	0
27	November	2021	B	Protected	Acoustic recorder	Owl	Savannah	Owl	Heard	0	1	0	0	3	0	0	0	0	0	1	0
27	November	2021	B	Protected	Point count	Owl	Savannah	Owl	Heard	0	2	0	0	3	0	0	0	0	0	0	0
27	November	2021	C	Protected	Acoustic recorder	Nightjar	Savannah	Nightjar	Heard	0	0	0	2	0	0	0	0	0	0	0	0
27	November	2021	C	Protected	Acoustic recorder	Owl	Savannah	Owl	Heard	0	0	0	0	1	0	0	0	0	0	0	0
27	November	2021	C	Protected	Point count	Owl	Savannah	Owl	Heard	0	0	0	0	1	0	0	0	0	0	0	0
27	November	2021	D	Protected	Acoustic recorder	Nightjar	Rocky	Nightjar	Heard	0	0	0	1	0	0	0	0	0	5	0	0
27	November	2021	D	Protected	Acoustic recorder	Owl	Rocky	Owl	Heard	0	0	0	0	3	0	0	0	0	0	0	0
27	November	2021	D	Protected	Point count	Nightjar	Rocky	Nightjar	Heard	0	0	0	0	0	0	0	0	0	2	0	0
27	November	2021	D	Protected	Point count	Owl	Rocky	Owl	Heard	0	0	0	0	1	0	0	0	0	0	0	0
27	November	2021	E	Protected	Acoustic recorder	Owl	Rocky	Owl	Heard	0	0	0	0	4	0	0	0	0	0	0	2
27	November	2021	E	Protected	Point count	Owl	Rocky	Owl	Heard	0	0	0	0	2	0	0	0	0	0	0	1
27	November	2021	F	Protected	Acoustic recorder	Nightjar	Gallery	Nightjar	Heard	0	0	0	1	0	0	0	0	0	0	0	0
27	November	2021	F	Protected	Acoustic recorder	Owl	Gallery	Owl	Heard	0	1	0	0	4	0	0	0	0	0	0	1
27	November	2021	F	Protected	Point count	Owl	Gallery	Owl	Heard	0	1	0	0	3	0	0	0	0	0	0	0
27	November	2021	G	Protected	Acoustic recorder	Nightjar	Rocky	Nightjar	Heard	0	0	0	1	0	0	0	0	0	0	0	0
27	November	2021	G	Protected	Acoustic recorder	Owl	Rocky	Owl	Heard	0	2	0	0	3	0	0	0	0	0	0	0
27	November	2021	G	Protected	Point count	Nightjar	Rocky	Nightjar	Heard	0	0	0	1	0	0	0	0	0	0	0	0
27	November	2021	G	Protected	Point count	Owl	Rocky	Owl	Heard	0	2	0	0	3	0	0	0	0	0	0	0
30	November	2021	K	Unprotected	Acoustic recorder	Nightjar	Residential	Nightjar	Heard	0	0	0	0	0	3	0	0	0	1	0	0
30	November	2021	K	Unprotected	Acoustic recorder	Owl	Residential	Owl	Heard	0	2	0	0	2	0	0	0	0	0	0	0
30	November	2021	K	Unprotected	Point count	Nightjar	Residential	Nightjar	Heard	0	0	0	0	0	2	0	0	0	1	0	0
30	November	2021	K	Unprotected	Point count	Owl	Residential	Owl	Heard	0	0	0	0	3	0	0	0	0	0	0	0
30	November	2021	L	Unprotected	Acoustic recorder	Nightjar	Farmland	Nightjar	Heard	0	0	0	0	0	0	0	0	1	0	0	0
30	November	2021	L	Unprotected	Acoustic recorder	Owl	Farmland	Owl	Heard	0	2	0	0	2	0	0	0	0	0	0	0
30	November	2021	L	Unprotected	Point count	Nightjar	Farmland	Nightjar	Seen	0	0	0	0	0	0	0	0	1	0	0	0
30	November	2021	L	Unprotected	Point count	Owl	Farmland	Owl	Heard	0	2	0	0	2	0	0	2	0	0	0	0
30	November	2021	M	Unprotected	Acoustic recorder	Owl	Farmland	Owl	Heard	0	1	0	0	1	0	0	0	0	0	0	2
30	November	2021	M	Unprotected	Point count	Owl	Farmland	Owl	Heard	0	1	0	0	1	0	0	0	0	0	0	2
30	November	2021	N	Unprotected	Acoustic recorder	Nightjar	Farmland	Nightjar	Heard	0	0	0	0	0	1	0	0	0	2	0	0
30	November	2021	N	Unprotected	Point count	Nightjar	Farmland	Nightjar	Heard	0	0	0	0	0	1	0	0	0	2	0	0
30	November	2021	O	Unprotected	Acoustic recorder	Owl	Residential	Owl	Heard	0	5	0	0	0	0	0	0	0	0	0	0
30	November	2021	O	Unprotected	Point count	Owl	Residential	Owl	Heard	0	5	0	0	0	0	0	0	0	0	0	0
30	November	2021	P	Unprotected	Acoustic recorder	Owl	Residential	Owl	Heard	0	0	0	0	2	0	0	0	0	0	0	0
30	November	2021	P	Unprotected	Point count	Owl	Residential	Owl	Heard	0	0	0	0	1	0	0	0	0	0	0	0
30	November	2021	Q	Unprotected	Acoustic recorder	Nightjar	Farmland	Nightjar	Heard	0	0	0	1	0	3	0	0	0	0	0	0
30	November	2021	Q	Unprotected	Acoustic recorder	Owl	Farmland	Owl	Heard	0	0	0	0	0	0	0	0	0	0	0	1
30	November	2021	Q	Unprotected	Point count	Nightjar	Farmland	Nightjar	Heard	0	0	0	1	0	3	0	0	0	0	0	0
