# Supplementary material for: A comparison of the sampling effectiveness of acoustic recorder, camera trap and point count methods in sampling nocturnal birds in Afrotropical landscapes
Source: Ecol Evol. 2024 May 20;14(5):e11389. doi: 10.1002/ece3.11389 (PMC11106587; doi:10.1002/ece3.11389)
Supplement: Supplementary file 1 — Data S1. [file ECE3-14-e11389-s001.zip › acoall.csv]

survey.protocol	African Scops Owl	Black-shouldered Nightjar	Freckled Nightjar	Greyish Eagle-Owl	Long-tailed Nightjar	Marsh Owl	Northern white-faced owl	Plain Nightjar	Standard-winged Nightjar	Verreaux's Eagle Owl	Western Barn Owl
Acoustic recorder	0	0	0	2	1	0	1	0	0	0	1
Acoustic recorder	2	1	0	2	0	0	0	0	1	0	1
Acoustic recorder	0	0	1	3	3	0	0	0	1	0	1
Acoustic recorder	2	0	0	0	1	0	1	0	1	0	1
Acoustic recorder	3	0	0	0	0	0	1	0	0	0	1
Acoustic recorder	0	0	0	2	0	0	0	0	0	0	0
Acoustic recorder	1	0	0	3	0	0	0	0	1	0	0
Acoustic recorder	5	0	2	2	0	0	0	0	2	0	2
Acoustic recorder	0	0	0	2	0	0	1	1	1	0	0
Acoustic recorder	2	0	1	1	0	0	1	0	1	0	2
Acoustic recorder	2	0	0	8	0	0	0	0	0	0	1
Acoustic recorder	2	0	1	2	0	0	1	0	0	0	3
Acoustic recorder	2	0	1	1	0	0	0	0	1	0	0
Acoustic recorder	3	0	4	3	0	0	1	0	0	0	2
Acoustic recorder	2	0	1	2	1	0	0	0	2	0	0
Acoustic recorder	3	0	1	4	1	0	2	0	1	0	0
Acoustic recorder	0	0	0	0	0	0	5	0	0	0	2
Acoustic recorder	1	0	0	3	1	0	0	0	0	0	4
Acoustic recorder	0	0	0	5	0	0	0	0	0	0	0
Acoustic recorder	1	0	3	2	1	0	0	0	2	0	1
Acoustic recorder	1	0	0	2	1	0	0	0	0	0	0
Acoustic recorder	4	0	1	2	0	1	2	0	1	0	0
Acoustic recorder	4	0	7	6	0	0	0	0	0	0	0
Acoustic recorder	0	0	0	0	1	0	0	0	0	0	0
Acoustic recorder	0	0	0	1	0	0	0	0	0	0	1
Acoustic recorder	2	0	0	0	0	0	0	0	1	0	0
Acoustic recorder	2	0	1	2	0	0	0	0	0	0	0
Acoustic recorder	1	0	0	3	0	0	0	0	0	1	0
Acoustic recorder	0	0	2	1	0	0	0	0	0	0	0
Acoustic recorder	0	0	1	3	0	0	0	0	5	0	0
Acoustic recorder	0	0	0	4	0	0	0	0	0	0	2
Acoustic recorder	1	0	1	4	0	0	0	0	0	0	1
Acoustic recorder	2	0	1	3	0	0	0	0	0	0	0
Acoustic recorder	2	0	0	2	3	0	0	0	1	0	0
Acoustic recorder	2	0	0	2	0	0	0	1	0	0	0
Acoustic recorder	1	0	0	1	0	0	0	0	0	0	2
Acoustic recorder	0	0	0	0	1	0	0	0	2	0	0
Acoustic recorder	5	0	0	0	0	0	0	0	0	0	0
Acoustic recorder	0	0	0	2	0	0	0	0	0	0	0
Acoustic recorder	0	0	1	0	3	0	0	0	0	0	1
