# Supplementary material for: A comparison of the sampling effectiveness of acoustic recorder, camera trap and point count methods in sampling nocturnal birds in Afrotropical landscapes
Source: Ecol Evol. 2024 May 20;14(5):e11389. doi: 10.1002/ece3.11389 (PMC11106587; doi:10.1002/ece3.11389)
Supplement: Supplementary file 1 — Data S1. [file ECE3-14-e11389-s001.zip › agallery.csv]

Survey protocol	habitat	African.Scops.Owl	Black.shouldered.Nightjar	Freckled.Nightjar	Greyish.Eagle.Owl	Long.tailed.Nightjar	Marsh.Owl	Northern.white.faced.owl	Plain.Nightjar	Standard.winged.Nightjar	Verreaux.s.Eagle.Owl	Western.Barn.Owl
Acoustic recorder	Gallery	0	0	0	2	0	0	1	1	1	0	0
Acoustic recorder	Gallery	2	0	1	2	1	0	0	0	2	0	0
Acoustic recorder	Gallery	1	0	3	2	1	0	0	0	2	0	1
Acoustic recorder	Gallery	0	0	0	1	0	0	0	0	0	0	1
Acoustic recorder	Gallery	0	0	0	0	0	0	0	0	0	0	0
Acoustic recorder	Gallery	1	0	1	1	0	0	0	0	0	0	0
Acoustic recorder	Gallery	1	0	0	3	0	0	0	0	0	0	0
