# Supplementary material for: A comparison of the sampling effectiveness of acoustic recorder, camera trap and point count methods in sampling nocturnal birds in Afrotropical landscapes
Source: Ecol Evol. 2024 May 20;14(5):e11389. doi: 10.1002/ece3.11389 (PMC11106587; doi:10.1002/ece3.11389)
Supplement: Supplementary file 1 — Data S1. [file ECE3-14-e11389-s001.zip › Book2.csv]

habitat	African.Scops.Owl	Black.shouldered.Nightjar	Freckled.Nightjar	Greyish.Eagle.Owl	Long.tailed.Nightjar	Marsh.Owl	Northern.white.faced.owl	Plain.Nightjar	Standard.winged.Nightjar	Verreaux.s.Eagle.Owl	Western.Barn.Owl
Rs	0	0	0	2	1	0	1	0	0	0	1
Rs	0	0	0	2	1	0	1	0	0	0	1
Fl	2	1	0	2	0	0	0	0	1	0	1
Fl	2	1	0	1	0	0	0	0	1	0	1
Fl	0	0	1	3	3	0	0	0	1	0	1
Fl	0	0	1	3	3	0	0	0	1	0	1
Fl	2	0	0	0	1	0	1	0	1	0	1
Fl	2	0	0	0	1	0	1	0	1	0	1
Rs	3	0	0	0	0	0	1	0	0	0	1
Rs	2	0	0	0	0	0	1	0	0	0	1
Rs	0	0	0	2	0	0	0	0	0	0	0
Rs	0	0	0	2	0	0	0	0	0	0	0
Fl	1	0	0	3	0	0	0	0	1	0	0
Fl	1	0	0	3	0	0	0	0	1	0	0
Rocky	5	0	2	2	0	0	0	0	2	0	2
Rocky	3	0	1	3	0	0	0	0	1	0	1
Gallery	0	0	0	2	0	0	1	1	1	0	0
Gallery	0	0	0	2	0	0	1	1	0	0	0
Savannah	2	0	1	1	0	0	1	0	1	0	2
Savannah	2	0	1	1	0	0	1	0	0	0	2
Rs	2	0	0	8	0	0	0	0	0	0	1
Rs	1	0	0	6	0	0	0	0	0	0	1
Fl	2	0	1	2	0	0	1	0	0	0	3
Fl	1	0	1	2	0	0	1	0	0	0	2
Rs	2	0	1	1	0	0	0	0	1	0	0
Rs	1	0	1	1	0	0	0	0	1	0	0
Rocky	3	0	4	3	0	0	1	0	0	0	2
Rocky	2	0	2	3	0	0	1	0	0	0	1
Gallery	2	0	1	2	1	0	0	0	2	0	0
Gallery	1	0	1	1	1	0	0	0	1	0	0
Savannah	3	0	1	4	1	0	2	0	1	0	0
Savannah	2	0	1	3	0	0	2	0	1	0	0
Rs	0	0	0	0	0	0	5	0	0	0	2
Rs	0	0	0	0	0	0	3	0	0	0	1
Fl	1	0	0	3	1	0	0	0	0	0	4
Fl	1	0	0	2	1	0	0	0	0	0	3
Rs	0	0	0	5	0	0	0	0	0	0	0
Rs	0	0	0	3	0	0	0	0	0	0	0
Gallery	1	0	3	2	1	0	0	0	2	0	1
Gallery	0	0	1	0	1	0	0	0	0	0	0
Savannah	1	0	0	2	1	0	0	0	0	0	0
Savannah	1	0	0	2	1	0	0	0	0	0	0
Savannah	4	0	1	2	0	1	2	0	1	0	0
Savannah	4	0	0	2	0	1	0	0	1	0	0
Rocky	4	0	7	6	0	0	0	0	0	0	0
Rocky	2	0	5	3	0	0	0	0	0	0	0
Rocky	0	0	0	0	1	0	0	0	0	0	0
Rocky	0	0	0	0	1	0	0	0	0	0	0
Gallery	0	0	0	1	0	0	0	0	0	0	1
Gallery	0	0	0	0	0	0	0	0	0	0	0
Rocky	2	0	0	0	0	0	0	0	1	0	0
Rocky	1	0	0	0	0	0	0	0	1	0	0
Gallery	2	0	1	2	0	0	0	0	0	0	0
Gallery	1	0	1	1	0	0	0	0	0	0	0
Savannah	1	0	0	3	0	0	0	0	0	1	0
Savannah	2	0	0	3	0	0	0	0	0	0	0
Savannah	0	0	2	1	0	0	0	0	0	0	0
Savannah	0	0	0	1	0	0	0	0	0	0	0
Rocky	0	0	1	3	0	0	0	0	5	0	0
Rocky	0	0	0	1	0	0	0	0	2	0	0
Rocky	0	0	0	4	0	0	0	0	0	0	2
Rocky	0	0	0	2	0	0	0	0	0	0	1
Gallery	1	0	1	4	0	0	0	0	0	0	1
Gallery	1	0	0	3	0	0	0	0	0	0	0
Rocky	2	0	1	3	0	0	0	0	0	0	0
Rocky	2	0	1	3	0	0	0	0	0	0	0
Rs	2	0	0	2	3	0	0	0	1	0	0
Rs	0	0	0	3	2	0	0	0	1	0	0
Fl	2	0	0	2	0	0	0	1	0	0	0
Fl	2	0	0	2	0	0	2	1	0	0	0
Fl	1	0	0	1	0	0	0	0	0	0	2
Fl	1	0	0	1	0	0	0	0	0	0	2
Fl	0	0	0	0	1	0	0	0	2	0	0
Fl	0	0	0	0	1	0	0	0	2	0	0
Rs	5	0	0	0	0	0	0	0	0	0	0
Rs	5	0	0	0	0	0	0	0	0	0	0
Rs	0	0	0	2	0	0	0	0	0	0	0
Rs	0	0	0	1	0	0	0	0	0	0	0
Fl	0	0	1	0	3	0	0	0	0	0	1
Fl	0	0	1	0	3	0	0	0	0	0	0
