# Supplementary material for: A comparison of the sampling effectiveness of acoustic recorder, camera trap and point count methods in sampling nocturnal birds in Afrotropical landscapes
Source: Ecol Evol. 2024 May 20;14(5):e11389. doi: 10.1002/ece3.11389 (PMC11106587; doi:10.1002/ece3.11389)
Supplement: Supplementary file 1 — Data S1. [file ECE3-14-e11389-s001.zip › dect_data.csv]

survey_ID	method	African Scops Owl	Black-shouldered Nightjar	Freckled Nightjar	Greyish Eagle-Owl	Long-tailed Nightjar	Marsh Owl	Northern white-faced owl	Plain Nightjar	Standard-winged Nightjar	Verreaux's Eagle Owl	Western Barn Owl
1	Acoustic	1	0	1	1	1	1	0	0	1	0	1
2	Acoustic	1	0	1	1	0	0	1	0	1	0	1
3	Acoustic	1	0	1	1	0	0	0	0	1	1	1
4	Acoustic	1	0	0	1	0	0	0	0	0	0	1
5	Acoustic	1	1	1	1	1	0	0	1	0	0	1
6	Acoustic	1	0	0	1	1	0	0	0	1	0	1
7	Acoustic	1	0	1	1	1	0	1	0	0	0	1
8	Acoustic	1	0	0	1	1	0	0	0	1	0	1
9	Acoustic	1	0	1	1	0	0	0	0	1	0	1
10	Acoustic	1	0	1	1	0	0	1	1	1	0	1
11	Acoustic	1	0	1	1	0	0	1	0	1	0	1
12	Acoustic	1	0	1	1	1	0	1	0	0	0	1
1	point count	1	0	1	1	1	1	0	0	0	0	0
2	point count	1	0	1	0	0	0	0	0	1	0	0
3	point count	1	0	1	1	0	0	0	0	1	0	0
4	point count	1	0	0	1	0	0	0	0	0	0	1
5	point count	1	0	1	1	1	0	0	0	0	0	0
6	point count	1	0	0	1	1	0	1	1	1	0	1
7	point count	1	1	1	1	1	0	1	0	0	0	1
8	point count	1	0	0	1	1	0	0	0	1	0	1
9	point count	1	0	1	1	0	0	0	0	0	0	1
10	point count	1	0	1	1	0	0	1	1	1	0	1
11	point count	1	0	1	1	0	0	1	0	1	0	1
12	point count	1	0	1	1	1	0	1	0	0	0	1
