# Supplementary material for: A comparison of the sampling effectiveness of acoustic recorder, camera trap and point count methods in sampling nocturnal birds in Afrotropical landscapes
Source: Ecol Evol. 2024 May 20;14(5):e11389. doi: 10.1002/ece3.11389 (PMC11106587; doi:10.1002/ece3.11389)
Supplement: Supplementary file 1 — Data S1. [file ECE3-14-e11389-s001.zip › maind.csv]

day	month	year	point	survey.protocol	habitat.type	technique	Richness
1	December	2021	K	Acoustic recorder	Rs	Heard	1
1	December	2021	K	Acoustic recorder	Rs	Heard	3
1	December	2021	K	Point count	Rs	Heard	1
1	December	2021	K	Point count	Rs	Heard	3
1	December	2021	L	Acoustic recorder	Fl	Heard	2
1	December	2021	L	Acoustic recorder	Fl	Heard	3
1	December	2021	L	Point count	Fl	Heard	1
1	December	2021	L	Point count	Fl	Seen	1
1	December	2021	L	Point count	Fl	Heard	3
1	December	2021	M	Acoustic recorder	Fl	Heard	3
1	December	2021	M	Acoustic recorder	Fl	Heard	2
1	December	2021	M	Point count	Fl	Heard	3
1	December	2021	M	Point count	Fl	Seen	1
1	December	2021	M	Point count	Fl	Heard	1
1	December	2021	M	Point count	Fl	Seen	1
1	December	2021	N	Acoustic recorder	Fl	Heard	2
1	December	2021	N	Acoustic recorder	Fl	Heard	3
1	December	2021	N	Point count	Fl	Seen	2
1	December	2021	N	Point count	Fl	Heard	3
1	December	2021	O	Acoustic recorder	Rs	Heard	3
1	December	2021	O	Point count	Rs	Heard	3
1	December	2021	P	Acoustic recorder	Rs	Heard	1
1	December	2021	P	Point count	Rs	Heard	1
1	December	2021	Q	Acoustic recorder	Fl	Heard	1
1	December	2021	Q	Acoustic recorder	Fl	Heard	2
1	December	2021	Q	Point count	Fl	Heard	1
1	December	2021	Q	Point count	Fl	Heard	2
5	December	2021	H	Acoustic recorder	Rocky	Heard	2
5	December	2021	H	Acoustic recorder	Rocky	Heard	3
5	December	2021	H	Point count	Rocky	Heard	2
5	December	2021	H	Point count	Rocky	Heard	3
5	December	2021	I	Acoustic recorder	Gallery	Heard	2
5	December	2021	I	Acoustic recorder	Gallery	Heard	2
5	December	2021	I	Point count	Gallery	Heard	1
5	December	2021	I	Point count	Gallery	Heard	2
5	December	2021	J	Acoustic recorder	Savannah	Heard	2
5	December	2021	J	Acoustic recorder	Savannah	Heard	4
5	December	2021	J	Point count	Savannah	Heard	1
5	December	2021	J	Point count	Savannah	Heard	4
5	December	2021	R	Acoustic recorder	Rs	Heard	3
5	December	2021	R	Point count	Rs	Heard	2
5	December	2021	R	Point count	Rs	Seen	1
5	December	2021	S	Acoustic recorder	Fl	Heard	1
5	December	2021	S	Acoustic recorder	Fl	Heard	4
5	December	2021	S	Point count	Fl	Seen	1
5	December	2021	S	Point count	Fl	Heard	4
5	December	2021	S	Point count	Fl	Seen	1
5	December	2021	T	Acoustic recorder	Rs	Heard	2
5	December	2021	T	Acoustic recorder	Rs	Heard	2
5	December	2021	T	Point count	Rs	Heard	2
5	December	2021	T	Point count	Rs	Heard	2
7	December	2021	H	Acoustic recorder	Rocky	Heard	1
7	December	2021	H	Acoustic recorder	Rocky	Heard	4
7	December	2021	H	Point count	Rocky	Heard	1
7	December	2021	H	Point count	Rocky	Heard	4
7	December	2021	I	Acoustic recorder	Gallery	Heard	3
7	December	2021	I	Acoustic recorder	Gallery	Heard	2
7	December	2021	I	Point count	Gallery	Heard	3
7	December	2021	I	Point count	Gallery	Heard	2
7	December	2021	J	Acoustic recorder	Savannah	Heard	3
7	December	2021	J	Acoustic recorder	Savannah	Heard	3
7	December	2021	J	Point count	Savannah	Heard	2
7	December	2021	J	Point count	Savannah	Heard	3
7	December	2021	R	Acoustic recorder	Rs	Heard	2
7	December	2021	R	Point count	Rs	Heard	2
7	December	2021	S	Acoustic recorder	Fl	Heard	1
7	December	2021	S	Acoustic recorder	Fl	Heard	3
7	December	2021	S	Point count	Fl	Heard	1
7	December	2021	S	Point count	Fl	Heard	3
7	December	2021	T	Acoustic recorder	Rs	Heard	1
7	December	2021	T	Point count	Rs	Heard	1
25	November	2021	A	Acoustic recorder	Gallery	Heard	3
25	November	2021	A	Acoustic recorder	Gallery	Heard	3
25	November	2021	A	Point count	Gallery	Heard	1
25	November	2021	A	Point count	Gallery	Seen	1
25	November	2021	B	Acoustic recorder	Savannah	Heard	1
25	November	2021	B	Acoustic recorder	Savannah	Heard	2
25	November	2021	B	Point count	Savannah	Heard	1
25	November	2021	B	Point count	Savannah	Heard	2
25	November	2021	C	Acoustic recorder	Savannah	Heard	2
25	November	2021	C	Acoustic recorder	Savannah	Heard	4
25	November	2021	C	Point count	Savannah	Heard	1
25	November	2021	C	Point count	Savannah	Heard	3
25	November	2021	D	Acoustic recorder	Rocky	Heard	1
25	November	2021	D	Acoustic recorder	Rocky	Heard	2
25	November	2021	D	Point count	Rocky	Heard	1
25	November	2021	D	Point count	Rocky	Heard	2
25	November	2021	E	Acoustic recorder	Rocky	Heard	1
25	November	2021	E	Point count	Rocky	Heard	1
25	November	2021	F	Acoustic recorder	Gallery	Heard	2
25	November	2021	F	Point count	Gallery		0
25	November	2021	G	Acoustic recorder	Rocky	Heard	1
25	November	2021	G	Acoustic recorder	Rocky	Heard	1
25	November	2021	G	Point count	Rocky	Heard	1
25	November	2021	G	Point count	Rocky	Heard	1
27	November	2021	A	Acoustic recorder	Gallery	Heard	1
27	November	2021	A	Acoustic recorder	Gallery	Heard	2
27	November	2021	A	Point count	Gallery	Heard	1
27	November	2021	A	Point count	Gallery	Heard	2
27	November	2021	B	Acoustic recorder	Savannah	Heard	3
27	November	2021	B	Point count	Savannah	Heard	2
27	November	2021	C	Acoustic recorder	Savannah	Heard	1
27	November	2021	C	Acoustic recorder	Savannah	Heard	1
27	November	2021	C	Point count	Savannah	Heard	1
27	November	2021	D	Acoustic recorder	Rocky	Heard	2
27	November	2021	D	Acoustic recorder	Rocky	Heard	1
27	November	2021	D	Point count	Rocky	Heard	1
27	November	2021	D	Point count	Rocky	Heard	1
27	November	2021	E	Acoustic recorder	Rocky	Heard	2
27	November	2021	E	Point count	Rocky	Heard	2
27	November	2021	F	Acoustic recorder	Gallery	Heard	1
27	November	2021	F	Acoustic recorder	Gallery	Heard	3
27	November	2021	F	Point count	Gallery	Heard	2
27	November	2021	G	Acoustic recorder	Rocky	Heard	1
27	November	2021	G	Acoustic recorder	Rocky	Heard	2
27	November	2021	G	Point count	Rocky	Heard	1
27	November	2021	G	Point count	Rocky	Heard	2
30	November	2021	K	Acoustic recorder	Rs	Heard	2
30	November	2021	K	Acoustic recorder	Rs	Heard	2
30	November	2021	K	Point count	Rs	Heard	2
30	November	2021	K	Point count	Rs	Heard	1
30	November	2021	L	Acoustic recorder	Fl	Heard	1
30	November	2021	L	Acoustic recorder	Fl	Heard	2
30	November	2021	L	Point count	Fl	Seen	1
30	November	2021	L	Point count	Fl	Heard	3
30	November	2021	M	Acoustic recorder	Fl	Heard	3
30	November	2021	M	Point count	Fl	Heard	3
30	November	2021	N	Acoustic recorder	Fl	Heard	2
30	November	2021	N	Point count	Fl	Heard	2
30	November	2021	O	Acoustic recorder	Rs	Heard	1
30	November	2021	O	Point count	Rs	Heard	1
30	November	2021	P	Acoustic recorder	Rs	Heard	1
30	November	2021	P	Point count	Rs	Heard	1
30	November	2021	Q	Acoustic recorder	Fl	Heard	2
30	November	2021	Q	Acoustic recorder	Fl	Heard	1
30	November	2021	Q	Point count	Fl	Heard	2
