# Supplementary material for: A comparison of the sampling effectiveness of acoustic recorder, camera trap and point count methods in sampling nocturnal birds in Afrotropical landscapes
Source: Ecol Evol. 2024 May 20;14(5):e11389. doi: 10.1002/ece3.11389 (PMC11106587; doi:10.1002/ece3.11389)
Supplement: Supplementary file 1 — Data S1. [file ECE3-14-e11389-s001.zip › method_data.csv]

day	year	month	point	protection status	survey protocol	habitat type	species	scientific name	family	group	timeB	time	hour	technique	count
25	2021	November	A	Protected	Acoustic recorder	Gallery	Freckled Nightjar	Caprimulgus tristigma	Caprimulgidae	Nightjar	1	7:27:00 pm	7:00 pm	Heard	1
25	2021	November	A	Protected	Acoustic recorder	Gallery	Long-tailed Nightjar	Caprimulgus climacurus	caprimulgidae	Nightjar	1	7:17:00 pm	7:00 pm	Heard	1
25	2021	November	A	Protected	Acoustic recorder	Gallery	Standard-winged Nightjar	Caprimulgus lingipennis	Caprimulgidae	Nightjar	1	7:32:01 pm	7:00 pm	Heard	1
25	2021	November	A	Protected	Acoustic recorder	Gallery	Western Barn Owl	Tyto alba	Tytonidae	Owl	1	7:16:35 pm	7:00 pm	Heard	1
25	2021	November	A	Protected	Acoustic recorder	Gallery	Greyish Eagle-Owl	Buba cinerascens	Strigidae	Owl	1	7:17:04 pm	7:00 pm	Heard	1
25	2021	November	A	Protected	Acoustic recorder	Gallery	Greyish Eagle-Owl	Buba cinerascens	Strigidae	Owl	1	7:17:53 pm	7:00 pm	Heard	1
25	2021	November	A	Protected	Acoustic recorder	Gallery	Freckled Nightjar	Caprimulgus tristigma	Caprimulgidae	Nightjar	1	7:22:37 pm	7:00 pm	Heard	1
25	2021	November	A	Protected	Acoustic recorder	Gallery	Freckled Nightjar	Caprimulgus tristigma	Caprimulgidae	Nightjar	1	7:23:18 pm	7:00 pm	Heard	1
25	2021	November	A	Protected	Acoustic recorder	Gallery	African Scops Owl	Otus senegalensis	Strigidae	Owl	1	7:25:18 pm	7:00 pm	Heard	1
25	2021	November	A	Protected	Acoustic recorder	Gallery	Standard-winged Nightjar	Caprimulgus lingipennis	Caprimulgidae	Nightjar	1	7:28:21 pm	7:00 pm	Heard	1
25	2021	November	A	Protected	Point count	Gallery	Freckled Nightjar	Caprimulgus tristigma	Caprimulgidae	Nightjar	1	7:27:00 pm	7:00 pm	Heard	1
25	2021	November	A	Protected	Point count	Gallery	Long-tailed Nightjar	Caprimulgus climacurus	caprimulgidae	Nightjar	1	7:17:00 pm	7:00 pm	Seen	1
25	2021	November	B	Protected	Acoustic recorder	Savannah	Greyish Eagle-Owl	Buba cinerascens	Strigidae	Owl	1	9:31:00 pm	9:00 pm	Heard	1
25	2021	November	B	Protected	Acoustic recorder	Savannah	Greyish Eagle-Owl	Buba cinerascens	Strigidae	Owl	1	9:20:00 pm	9:00 pm	Heard	1
25	2021	November	B	Protected	Acoustic recorder	Savannah	African Scops Owl	Otus senegalensis	Strigidae	Owl	1	9:15:00 pm	9:00 pm	Heard	1
25	2021	November	B	Protected	Acoustic recorder	Savannah	Long-tailed Nightjar	Caprimulgus climacurus	caprimulgidae	Nightjar	1	9:14:00 pm	9:00 pm	Heard	1
25	2021	November	B	Protected	Point count	Savannah	Greyish Eagle-Owl	Buba cinerascens	Strigidae	Owl	1	9:31:00 pm	9:00 pm	Heard	1
25	2021	November	B	Protected	Point count	Savannah	Greyish Eagle-Owl	Buba cinerascens	Strigidae	Owl	1	9:00:11 pm	9:00 pm	Heard	1
25	2021	November	B	Protected	Point count	Savannah	African Scops Owl	Otus senegalensis	Strigidae	Owl	1	9:00:30 pm	9:00 pm	Heard	1
25	2021	November	B	Protected	Point count	Savannah	Long-tailed Nightjar	Caprimulgus climacurus	caprimulgidae	Nightjar	1	8:51:00 pm	8:00 pm	Heard	1
25	2021	November	C	Protected	Acoustic recorder	Savannah	Greyish Eagle-Owl	Buba cinerascens	Strigidae	Owl	1	8:57:00 pm	8:00 pm	Heard	1
25	2021	November	C	Protected	Acoustic recorder	Savannah	African Scops Owl	Otus senegalensis	Strigidae	Owl	1	8:57:00 pm	8:00 pm	Heard	1
25	2021	November	C	Protected	Acoustic recorder	Savannah	African Scops Owl	Otus senegalensis	Strigidae	Owl	1	8:53:00 pm	8:00 pm	Heard	1
25	2021	November	C	Protected	Acoustic recorder	Savannah	Marsh Owl	Asio capensis	Strigidae	Owl	1	8:46:00 pm	8:00 pm	Heard	1
25	2021	November	C	Protected	Acoustic recorder	Savannah	African Scops Owl	Otus senegalensis	Strigidae	Owl	1	8:46:00 pm	8:00 pm	Heard	1
25	2021	November	C	Protected	Acoustic recorder	Savannah	Greyish Eagle-Owl	Buba cinerascens	Strigidae	Owl	1	8:45:00 pm	8:00 pm	Heard	1
25	2021	November	C	Protected	Acoustic recorder	Savannah	Standard-winged Nightjar	Caprimulgus lingipennis	Caprimulgidae	Nightjar	2	2:32:00 am	2:00 am	Heard	1
25	2021	November	C	Protected	Acoustic recorder	Savannah	African Scops Owl	Otus senegalensis	Strigidae	Owl	2	2:32:00 am	2:00 am	Heard	1
25	2021	November	C	Protected	Acoustic recorder	Savannah	Northern white-faced owl	Ptilopsis leucotis	Strigidae	Owl	2	2:33:00 am	2:00 am	Heard	1
25	2021	November	C	Protected	Acoustic recorder	Savannah	Freckled Nightjar	Caprimulgus tristigma	Caprimulgidae	Nightjar	1	9:07:52 pm	9:00 pm	Heard	1
25	2021	November	C	Protected	Acoustic recorder	Savannah	Northern white-faced owl	Ptilopsis leucotis	Strigidae	Owl	2	2:33:00 am	2:00 am	Heard	1
25	2021	November	C	Protected	Point count	Savannah	Greyish Eagle-Owl	Buba cinerascens	Strigidae	Owl	1	8:57:00 pm	8:00 pm	Heard	1
25	2021	November	C	Protected	Point count	Savannah	African Scops Owl	Otus senegalensis	Strigidae	Owl	1	8:57:00 pm	8:00 pm	Heard	1
25	2021	November	C	Protected	Point count	Savannah	African Scops Owl	Otus senegalensis	Strigidae	Owl	1	8:53:00 pm	8:00 pm	Heard	1
25	2021	November	C	Protected	Point count	Savannah	Marsh Owl	Asio capensis	Strigidae	Owl	1	8:46:00 pm	8:00 pm	Heard	1
25	2021	November	C	Protected	Point count	Savannah	African Scops Owl	Otus senegalensis	Strigidae	Owl	1	8:46:00 pm	8:00 pm	Heard	1
25	2021	November	C	Protected	Point count	Savannah	Greyish Eagle-Owl	Buba cinerascens	Strigidae	Owl	1	8:45:00 pm	8:00 pm	Heard	1
25	2021	November	C	Protected	Point count	Savannah	Standard-winged Nightjar	Caprimulgus lingipennis	Caprimulgidae	Nightjar	2	2:32:00 am	2:00 am	Heard	1
25	2021	November	C	Protected	Point count	Savannah	African Scops Owl	Otus senegalensis	Strigidae	Owl	2	2:32:00 am	2:00 am	Heard	1
25	2021	November	D	Protected	Acoustic recorder	Rocky	Freckled Nightjar	Caprimulgus tristigma	Caprimulgidae	Nightjar	1	9:54:00 pm	9:00 pm	Heard	1
25	2021	November	D	Protected	Acoustic recorder	Rocky	Greyish Eagle-Owl	Buba cinerascens	Strigidae	Owl	1	9:54:00 pm	9:00 pm	Heard	1
25	2021	November	D	Protected	Acoustic recorder	Rocky	African Scops Owl	Otus senegalensis	Strigidae	Owl	1	9:44:00 pm	9:00 pm	Heard	1
25	2021	November	D	Protected	Acoustic recorder	Rocky	Greyish Eagle-Owl	Buba cinerascens	Strigidae	Owl	1	9:42:00 pm	9:00 pm	Heard	1
25	2021	November	D	Protected	Acoustic recorder	Rocky	African Scops Owl	Otus senegalensis	Strigidae	Owl	1	9:41:00 pm	9:00 pm	Heard	1
25	2021	November	D	Protected	Acoustic recorder	Rocky	Greyish Eagle-Owl	Buba cinerascens	Strigidae	Owl	1	9:39:00 pm	9:00 pm	Heard	1
25	2021	November	D	Protected	Acoustic recorder	Rocky	Freckled Nightjar	Caprimulgus tristigma	Caprimulgidae	Nightjar	2	4:06:00 am	4:00 am	Heard	1
25	2021	November	D	Protected	Acoustic recorder	Rocky	Freckled Nightjar	Caprimulgus tristigma	Caprimulgidae	Nightjar	2	4:08:00 am	4:00 am	Heard	1
25	2021	November	D	Protected	Acoustic recorder	Rocky	Freckled Nightjar	Caprimulgus tristigma	Caprimulgidae	Nightjar	1	9:54:00 pm	9:00 pm	Heard	1
25	2021	November	D	Protected	Acoustic recorder	Rocky	Greyish Eagle-Owl	Buba cinerascens	Strigidae	Owl	1	9:54:00 pm	9:00 pm	Heard	1
25	2021	November	D	Protected	Acoustic recorder	Rocky	African Scops Owl	Otus senegalensis	Strigidae	Owl	1	9:44:00 pm	9:00 pm	Heard	1
25	2021	November	D	Protected	Acoustic recorder	Rocky	Greyish Eagle-Owl	Buba cinerascens	Strigidae	Owl	1	9:42:00 pm	9:00 pm	Heard	1
25	2021	November	D	Protected	Acoustic recorder	Rocky	African Scops Owl	Otus senegalensis	Strigidae	Owl	1	9:41:00 pm	9:00 pm	Heard	1
25	2021	November	D	Protected	Acoustic recorder	Rocky	Greyish Eagle-Owl	Buba cinerascens	Strigidae	Owl	1	9:39:00 pm	9:00 pm	Heard	1
25	2021	November	D	Protected	Acoustic recorder	Rocky	Freckled Nightjar	Caprimulgus tristigma	Caprimulgidae	Nightjar	2	4:06:00 am	4:00 am	Heard	1
25	2021	November	D	Protected	Acoustic recorder	Rocky	Freckled Nightjar	Caprimulgus tristigma	Caprimulgidae	Nightjar	2	4:08:00 am	4:00 am	Heard	1
25	2021	November	D	Protected	Point count	Rocky	Freckled Nightjar	Caprimulgus tristigma	Caprimulgidae	Nightjar	2	4:10:00 am	4:00 am	Heard	1
25	2021	November	D	Protected	Acoustic recorder	Rocky	Freckled Nightjar	Caprimulgus tristigma	Caprimulgidae	Nightjar	2	4:10:00 am	4:00 am	Heard	1
25	2021	November	D	Protected	Point count	Rocky	Freckled Nightjar	Caprimulgus tristigma	Caprimulgidae	Nightjar	1	9:54:00 pm	9:00 pm	Heard	1
25	2021	November	D	Protected	Point count	Rocky	Greyish Eagle-Owl	Buba cinerascens	Strigidae	Owl	1	9:54:00 pm	9:00 pm	Heard	1
25	2021	November	D	Protected	Point count	Rocky	African Scops Owl	Otus senegalensis	Strigidae	Owl	1	9:44:00 pm	9:00 pm	Heard	1
25	2021	November	D	Protected	Point count	Rocky	Greyish Eagle-Owl	Buba cinerascens	Strigidae	Owl	1	9:42:00 pm	9:00 pm	Heard	1
25	2021	November	D	Protected	Point count	Rocky	African Scops Owl	Otus senegalensis	Strigidae	Owl	1	9:41:00 pm	9:00 pm	Heard	1
25	2021	November	D	Protected	Point count	Rocky	Greyish Eagle-Owl	Buba cinerascens	Strigidae	Owl	1	9:39:00 pm	9:00 pm	Heard	1
25	2021	November	D	Protected	Point count	Rocky	Freckled Nightjar	Caprimulgus tristigma	Caprimulgidae	Nightjar	2	4:06:00 am	4:00 am	Heard	1
25	2021	November	D	Protected	Point count	Rocky	Freckled Nightjar	Caprimulgus tristigma	Caprimulgidae	Nightjar	2	4:08:00 am	4:00 am	Heard	1
25	2021	November	D	Protected	Point count	Rocky	Freckled Nightjar	Caprimulgus tristigma	Caprimulgidae	Nightjar	2	4:10:00 am	4:00 am	Heard	1
25	2021	November	E	Protected	Acoustic recorder	Rocky	Long-tailed Nightjar	Caprimulgus climacurus	caprimulgidae	Nightjar	1	7:39:00 pm	7:00 pm	Heard	1
25	2021	November	E	Protected	Point count	Rocky	Long-tailed Nightjar	Caprimulgus climacurus	caprimulgidae	Nightjar	1	7:43:00 pm	7:00 pm	Heard	1
25	2021	November	F	Protected	Acoustic recorder	Gallery	African Scops Owl	Otus senegalensis	Strigidae	Owl	1	10:12:13 pm	10:00 pm	Heard	0
25	2021	November	F	Protected	Acoustic recorder	Gallery	Western Barn Owl	Tyto alba	Tytonidae	Owl	2	3:32:12 am	3:00 am	Heard	1
25	2021	November	F	Protected	Acoustic recorder	Gallery	Greyish Eagle-Owl	Buba cinerascens	Strigidae	Owl	2	3:45:22 am	3:00 am	Heard	1
25	2021	November	F	Protected	Point count	Gallery				Nightjar	1				0
25	2021	November	F	Protected	Point count	Gallery				Nightjar	2				0
25	2021	November	G	Protected	Acoustic recorder	Rocky	African Scops Owl	Otus senegalensis	Strigidae	Owl	1	8:13:00 pm	8:00 pm	Heard	1
25	2021	November	G	Protected	Acoustic recorder	Rocky	Standard-winged Nightjar	Caprimulgus lingipennis	Caprimulgidae	Nightjar	2	2:11:00 am	2:00 am	Heard	1
25	2021	November	G	Protected	Acoustic recorder	Rocky	African Scops Owl	Otus senegalensis	Strigidae	Owl	2	2:15:00 am	2:00 am	Heard	1
25	2021	November	G	Protected	Point count	Rocky	Standard-winged Nightjar	Caprimulgus lingipennis	Caprimulgidae	Nightjar	2	2:11:00 am	2:00 am	Heard	1
25	2021	November	G	Protected	Point count	Rocky	African Scops Owl	Otus senegalensis	Strigidae	Owl	2	2:15:00 am	2:00 am	Heard	1
27	2021	November	A	Protected	Acoustic recorder	Gallery	Greyish Eagle-Owl	Buba cinerascens	Strigidae	Owl	1	9:20:00 pm	9:00 pm	Heard	1
27	2021	November	A	Protected	Acoustic recorder	Gallery	Freckled Nightjar	Caprimulgus tristigma	Caprimulgidae	Nightjar	1	9:31:00 pm	9:00 pm	Heard	1
27	2021	November	A	Protected	Acoustic recorder	Gallery	African Scops Owl	Otus senegalensis	Strigidae	Owl	2	4:12:00 am	4:00 am	Heard	1
27	2021	November	A	Protected	Acoustic recorder	Gallery	African Scops Owl	Otus senegalensis	Strigidae	Owl	2	4:13:03 am	4:00 am	Heard	1
27	2021	November	A	Protected	Acoustic recorder	Gallery	Greyish Eagle-Owl	Buba cinerascens	Strigidae	Owl	1	9:18:33 pm	9:00 pm	Heard	1
27	2021	November	A	Protected	Point count	Gallery	Greyish Eagle-Owl	Buba cinerascens	Strigidae	Owl	1	9:20:00 pm	9:00 pm	Heard	1
27	2021	November	A	Protected	Point count	Gallery	Freckled Nightjar	Caprimulgus tristigma	Caprimulgidae	Nightjar	1	9:31:00 pm	9:00 pm	Heard	1
27	2021	November	A	Protected	Point count	Gallery	African Scops Owl	Otus senegalensis	Strigidae	Owl	2	4:12:00 am	4:00 am	Heard	1
27	2021	November	B	Protected	Acoustic recorder	Savannah	Verreaux's Eagle Owl	Aquila verreauxii	Strigidae	Owl	1	7:56:34 pm	7:00 pm	Heard	1
27	2021	November	B	Protected	Acoustic recorder	Savannah	African Scops Owl	Otus senegalensis	Strigidae	Owl	1	7:34:00 pm	7:00 pm	Heard	1
27	2021	November	B	Protected	Acoustic recorder	Savannah	Greyish Eagle-Owl	Buba cinerascens	Strigidae	Owl	1	7:39:00 pm	7:00 pm	Heard	1
27	2021	November	B	Protected	Acoustic recorder	Savannah	Greyish Eagle-Owl	Buba cinerascens	Strigidae	Owl	2	2:38:00 am	2:00 am	Heard	1
27	2021	November	B	Protected	Acoustic recorder	Savannah	Greyish Eagle-Owl	Buba cinerascens	Strigidae	Owl	2	2:49:00 am	2:00 am	Heard	1
27	2021	November	B	Protected	Point count	Savannah	African Scops Owl	Otus senegalensis	Strigidae	Owl	1	7:34:00 pm	7:00 pm	Heard	1
27	2021	November	B	Protected	Point count	Savannah	Greyish Eagle-Owl	Buba cinerascens	Strigidae	Owl	1	7:39:00 pm	7:00 pm	Heard	1
27	2021	November	B	Protected	Point count	Savannah	Greyish Eagle-Owl	Buba cinerascens	Strigidae	Owl	2	2:38:00 am	2:00 am	Heard	1
27	2021	November	B	Protected	Point count	Savannah	Greyish Eagle-Owl	Buba cinerascens	Strigidae	Owl	2	2:49:00 am	2:00 am	Heard	1
27	2021	November	B	Protected	Point count	Savannah	African Scops Owl	Otus senegalensis	Strigidae	Owl	2	2:53:00 am	2:00 am	Heard	1
27	2021	November	C	Protected	Acoustic recorder	Savannah	Greyish Eagle-Owl	Buba cinerascens	Strigidae	Owl	2	3:50:00 am	3:00 am	Heard	1
27	2021	November	C	Protected	Acoustic recorder	Savannah	Freckled Nightjar	Caprimulgus tristigma	Caprimulgidae	Nightjar	1	8:23:12 pm	8:00 pm	Heard	1
27	2021	November	C	Protected	Acoustic recorder	Savannah	Freckled Nightjar	Caprimulgus tristigma	Caprimulgidae	Nightjar	1	8:28:26 pm	8:00 pm	Heard	1
27	2021	November	C	Protected	Point count	Savannah	Greyish Eagle-Owl	Buba cinerascens	Strigidae	Owl	2	3:30:00 am	3:00 am	Heard	1
27	2021	November	D	Protected	Acoustic recorder	Rocky	Standard-winged Nightjar	Caprimulgus lingipennis	Caprimulgidae	Nightjar	1	7:03:00 pm	7:00 pm	Heard	1
27	2021	November	D	Protected	Acoustic recorder	Rocky	Standard-winged Nightjar	Caprimulgus lingipennis	Caprimulgidae	Nightjar	1	7:07:00 pm	7:00 pm	Heard	1
27	2021	November	D	Protected	Acoustic recorder	Rocky	Greyish Eagle-Owl	Buba cinerascens	Strigidae	Owl	2	1:50:00 am	1:00 am	Heard	1
27	2021	November	D	Protected	Acoustic recorder	Rocky	Standard-winged Nightjar	Caprimulgus lingipennis	Caprimulgidae	Nightjar	1	7:03:00 pm	7:00 pm	Heard	1
27	2021	November	D	Protected	Acoustic recorder	Rocky	Standard-winged Nightjar	Caprimulgus lingipennis	Caprimulgidae	Nightjar	1	7:07:00 pm	7:00 pm	Heard	1
27	2021	November	D	Protected	Acoustic recorder	Rocky	Greyish Eagle-Owl	Buba cinerascens	Strigidae	Owl	2	1:50:00 am	1:00 am	Heard	1
27	2021	November	D	Protected	Acoustic recorder	Rocky	Standard-winged Nightjar	Caprimulgus lingipennis	Caprimulgidae	Nightjar	1	7:03:00 pm	7:00 pm	Heard	1
27	2021	November	D	Protected	Acoustic recorder	Rocky	Freckled Nightjar	Caprimulgus lingipennis	Caprimulgidae	Nightjar	1	7:08:10 pm	7:00 pm	Heard	1
27	2021	November	D	Protected	Acoustic recorder	Rocky	Greyish Eagle-Owl	Buba cinerascens	Strigidae	Owl	2	1:50:00 am	1:00 am	Heard	1
27	2021	November	D	Protected	Point count	Rocky	Standard-winged Nightjar	Caprimulgus lingipennis	Caprimulgidae	Nightjar	1	7:03:00 pm	7:00 pm	Heard	1
27	2021	November	D	Protected	Point count	Rocky	Standard-winged Nightjar	Caprimulgus lingipennis	Caprimulgidae	Nightjar	1	7:07:00 pm	7:00 pm	Heard	1
27	2021	November	D	Protected	Point count	Rocky	Greyish Eagle-Owl	Buba cinerascens	Strigidae	Owl	2	1:50:00 am	1:00 am	Heard	1
27	2021	November	E	Protected	Acoustic recorder	Rocky	Greyish Eagle-Owl	Buba cinerascens	Strigidae	Owl	1	8:54:00 pm	8:00 pm	Heard	1
27	2021	November	E	Protected	Acoustic recorder	Rocky	Greyish Eagle-Owl	Buba cinerascens	Strigidae	Owl	1	9:07:00 pm	9:00 pm	Heard	1
27	2021	November	E	Protected	Acoustic recorder	Rocky	Greyish Eagle-Owl	Buba cinerascens	Strigidae	Owl	1	8:54:00 pm	8:00 pm	Heard	1
27	2021	November	E	Protected	Acoustic recorder	Rocky	Greyish Eagle-Owl	Buba cinerascens	Strigidae	Owl	1	9:07:00 pm	9:00 pm	Heard	1
27	2021	November	E	Protected	Acoustic recorder	Rocky	Western Barn Owl	Tyto alba	Tytonidae	Owl	2	4:10:00 am	4:00 am	Heard	1
27	2021	November	E	Protected	Acoustic recorder	Rocky	Western Barn Owl	Tyto alba	Tytonidae	Owl	2	4:10:00 am	4:00 am	Heard	1
27	2021	November	E	Protected	Point count	Rocky	Greyish Eagle-Owl	Buba cinerascens	Strigidae	Owl	1	8:54:00 pm	8:00 pm	Heard	1
27	2021	November	E	Protected	Point count	Rocky	Greyish Eagle-Owl	Buba cinerascens	Strigidae	Owl	1	9:07:00 pm	9:00 pm	Heard	1
27	2021	November	E	Protected	Point count	Rocky	Western Barn Owl	Tyto alba	Tytonidae	Owl	2	4:10:00 am	4:00 am	Heard	1
27	2021	November	F	Protected	Acoustic recorder	Gallery	Greyish Eagle-Owl	Buba cinerascens	Strigidae	Owl	1	6:51:00 pm	6:00 pm	Heard	1
27	2021	November	F	Protected	Acoustic recorder	Gallery	Greyish Eagle-Owl	Buba cinerascens	Strigidae	Owl	2	1:16:00 am	1:00 am	Heard	1
27	2021	November	F	Protected	Acoustic recorder	Gallery	African Scops Owl	Otus senegalensis	Strigidae	Owl	2	1:16:00 am	1:00 am	Heard	1
27	2021	November	F	Protected	Acoustic recorder	Gallery	Greyish Eagle-Owl	Buba cinerascens	Strigidae	Owl	2	1:19:00 am	1:00 am	Heard	1
27	2021	November	F	Protected	Acoustic recorder	Gallery	Greyish Eagle-Owl	Buba cinerascens	Strigidae	Owl	1	6:51:00 pm	6:00 pm	Heard	1
27	2021	November	F	Protected	Acoustic recorder	Gallery	Western Barn Owl	Tyto alba	Tytonidae	Owl	1	6:56:00 pm	6:00 pm	Heard	1
27	2021	November	F	Protected	Acoustic recorder	Gallery	Freckled Nightjar	Caprimulgus tristigma	Caprimulgidae	Nightjar	1	6:59:00 pm	6:00 pm	Heard	1
27	2021	November	F	Protected	Point count	Gallery	Greyish Eagle-Owl	Buba cinerascens	Strigidae	Owl	1	6:51:00 pm	6:00 pm	Heard	1
27	2021	November	F	Protected	Point count	Gallery	Greyish Eagle-Owl	Buba cinerascens	Strigidae	Owl	2	1:16:00 am	1:00 am	Heard	1
27	2021	November	F	Protected	Point count	Gallery	African Scops Owl	Otus senegalensis	Strigidae	Owl	2	1:16:00 am	1:00 am	Heard	1
27	2021	November	F	Protected	Point count	Gallery	Greyish Eagle-Owl	Buba cinerascens	Strigidae	Owl	2	1:19:00 am	1:00 am	Heard	1
27	2021	November	G	Protected	Acoustic recorder	Rocky	Greyish Eagle-Owl	Buba cinerascens	Strigidae	Owl	1	8:30:00 pm	8:00 pm	Heard	1
27	2021	November	G	Protected	Acoustic recorder	Rocky	Greyish Eagle-Owl	Buba cinerascens	Strigidae	Owl	1	8:38:00 pm	8:00 pm	Heard	1
27	2021	November	G	Protected	Acoustic recorder	Rocky	Freckled Nightjar	Caprimulgus tristigma	Caprimulgidae	Nightjar	1	8:41:00 pm	8:00 pm	Heard	1
27	2021	November	G	Protected	Acoustic recorder	Rocky	African Scops Owl	Otus senegalensis	Strigidae	Owl	2	3:45:00 am	3:00 am	Heard	1
27	2021	November	G	Protected	Acoustic recorder	Rocky	Greyish Eagle-Owl	Buba cinerascens	Strigidae	Owl	2	3:58:00 am	3:00 am	Heard	1
27	2021	November	G	Protected	Acoustic recorder	Rocky	African Scops Owl	Otus senegalensis	Strigidae	Owl	2	3:59:00 am	3:00 am	Heard	1
27	2021	November	G	Protected	Point count	Rocky	Greyish Eagle-Owl	Buba cinerascens	Strigidae	Owl	1	8:30:00 pm	8:00 pm	Heard	1
27	2021	November	G	Protected	Point count	Rocky	Greyish Eagle-Owl	Buba cinerascens	Strigidae	Owl	1	8:38:00 pm	8:00 pm	Heard	1
27	2021	November	G	Protected	Point count	Rocky	Freckled Nightjar	Caprimulgus tristigma	Caprimulgidae	Nightjar	1	8:41:00 pm	8:00 pm	Heard	1
27	2021	November	G	Protected	Point count	Rocky	African Scops Owl	Otus senegalensis	Strigidae	Owl	2	3:45:00 am	3:00 am	Heard	1
27	2021	November	G	Protected	Point count	Rocky	Greyish Eagle-Owl	Buba cinerascens	Strigidae	Owl	2	3:58:00 am	3:00 am	Heard	1
27	2021	November	G	Protected	Point count	Rocky	African Scops Owl	Otus senegalensis	Strigidae	Owl	2	3:59:00 am	3:00 am	Heard	1
30	2021	November	K	Unprotected	Acoustic recorder	Residential	Long-tailed Nightjar	Caprimulgus climacurus	caprimulgidae	Nightjar	1	7:45:00 pm	7:00 pm	Heard	1
30	2021	November	K	Unprotected	Acoustic recorder	Residential	Greyish Eagle-Owl	Buba cinerascens	Strigidae	Owl	1	7:58:00 pm	7:00 pm	Heard	1
30	2021	November	K	Unprotected	Acoustic recorder	Residential	Greyish Eagle-Owl	Buba cinerascens	Strigidae	Owl	2	2:52:00 am	2:00 am	Heard	1
30	2021	November	K	Unprotected	Acoustic recorder	Residential	Standard-winged Nightjar	Caprimulgus lingipennis	Caprimulgidae	Nightjar	2	3:00:00 am	3:00 am	Heard	1
30	2021	November	K	Unprotected	Acoustic recorder	Residential	Long-tailed Nightjar	Caprimulgus climacurus	caprimulgidae	Nightjar	2	3:08:00 am	3:00 am	Heard	1
30	2021	November	K	Unprotected	Acoustic recorder	Residential	Long-tailed Nightjar	Caprimulgus climacurus	caprimulgidae	Nightjar	2	3:09:00 am	3:00 am	Heard	1
30	2021	November	K	Unprotected	Acoustic recorder	Residential	African Scops Owl	Otus senegalensis	Strigidae	Owl	2	3:09:04 am	3:00 am	Heard	1
30	2021	November	K	Unprotected	Acoustic recorder	Residential	African Scops Owl	Otus senegalensis	Strigidae	Owl	2	3:01:15 am	3:00 am	Heard	1
30	2021	November	K	Unprotected	Point count	Residential	Long-tailed Nightjar	Caprimulgus climacurus	caprimulgidae	Nightjar	1	7:45:00 pm	7:00 pm	Heard	1
30	2021	November	K	Unprotected	Point count	Residential	Greyish Eagle-Owl	Buba cinerascens	Strigidae	Owl	1	7:58:00 pm	7:00 pm	Heard	1
30	2021	November	K	Unprotected	Point count	Residential	Greyish Eagle-Owl	Buba cinerascens	Strigidae	Owl	2	2:52:00 am	2:00 am	Heard	1
30	2021	November	K	Unprotected	Point count	Residential	Standard-winged Nightjar	Caprimulgus lingipennis	Caprimulgidae	Nightjar	2	3:00:00 am	3:00 am	Heard	1
30	2021	November	K	Unprotected	Point count	Residential	Long-tailed Nightjar	Caprimulgus climacurus	caprimulgidae	Nightjar	2	3:08:00 am	3:00 am	Heard	1
30	2021	November	K	Unprotected	Point count	Residential	Greyish Eagle-Owl	Buba cinerascens	Strigidae	Owl	2	3:09:00 am	3:00 am	Heard	1
30	2021	November	L	Unprotected	Acoustic recorder	Farmland	Greyish Eagle-Owl	Buba cinerascens	Strigidae	Owl	1	6:46:00 pm	6:00 pm	Heard	1
30	2021	November	L	Unprotected	Acoustic recorder	Farmland	African Scops Owl	Otus senegalensis	Strigidae	Owl	1	6:47:00 pm	6:00 pm	Heard	1
30	2021	November	L	Unprotected	Acoustic recorder	Farmland	Greyish Eagle-Owl	Buba cinerascens	Strigidae	Owl	1	6:50:00 pm	6:00 pm	Heard	1
30	2021	November	L	Unprotected	Acoustic recorder	Farmland	Plain Nightjar	Caprimulgus inornatus	caprimulgidae	Nightjar	1	6:53:00 pm	6:00 pm	Heard	1
30	2021	November	L	Unprotected	Acoustic recorder	Farmland	African Scops Owl	Otus senegalensis	Strigidae	Owl	1	6:57:00 pm	6:00 pm	Heard	1
30	2021	November	L	Unprotected	Point count	Farmland	Northern white-faced owl	Ptilopsis leucotis	Strigidae	Owl	2	4:11:00 am	4:00 am	Heard	1
30	2021	November	L	Unprotected	Point count	Farmland	Greyish Eagle-Owl	Buba cinerascens	Strigidae	Owl	1	6:46:00 pm	6:00 pm	Heard	1
30	2021	November	L	Unprotected	Point count	Farmland	African Scops Owl	Otus senegalensis	Strigidae	Owl	1	6:47:00 pm	6:00 pm	Heard	1
30	2021	November	L	Unprotected	Point count	Farmland	Greyish Eagle-Owl	Buba cinerascens	Strigidae	Owl	1	6:50:00 pm	6:00 pm	Heard	1
30	2021	November	L	Unprotected	Point count	Farmland	Plain Nightjar	Caprimulgus inornatus	caprimulgidae	Nightjar	1	6:53:00 pm	6:00 pm	Seen	1
30	2021	November	L	Unprotected	Point count	Farmland	African Scops Owl	Otus senegalensis	Strigidae	Owl	1	6:57:00 pm	6:00 pm	Heard	1
30	2021	November	L	Unprotected	Point count	Farmland	Northern white-faced owl	Ptilopsis leucotis	Strigidae	Owl	2	4:11:00 am	4:00 am	Heard	1
30	2021	November	M	Unprotected	Acoustic recorder	Farmland	African Scops Owl	Otus senegalensis	Strigidae	Owl	1	7:16:00 pm	7:00 pm	Heard	1
30	2021	November	M	Unprotected	Acoustic recorder	Farmland	Greyish Eagle-Owl	Buba cinerascens	Strigidae	Owl	1	7:23:00 pm	7:00 pm	Heard	1
30	2021	November	M	Unprotected	Acoustic recorder	Farmland	Western Barn Owl	Tyto alba	Tytonidae	Owl	2	4:41:00 am	4:00 am	Heard	2
30	2021	November	M	Unprotected	Point count	Farmland	African Scops Owl	Otus senegalensis	Strigidae	Owl	1	7:16:00 pm	7:00 pm	Heard	1
30	2021	November	M	Unprotected	Point count	Farmland	Greyish Eagle-Owl	Buba cinerascens	Strigidae	Owl	1	7:23:00 pm	7:00 pm	Heard	1
30	2021	November	M	Unprotected	Point count	Farmland	Western Barn Owl	Tyto alba	Tytonidae	Owl	2	4:41:00 am	4:00 am	Heard	2
30	2021	November	N	Unprotected	Acoustic recorder	Farmland	Standard-winged Nightjar	Caprimulgus lingipennis	Caprimulgidae	Nightjar	2	2:45:00 am	2:00 am	Heard	1
30	2021	November	N	Unprotected	Acoustic recorder	Farmland	Standard-winged Nightjar	Caprimulgus lingipennis	Caprimulgidae	Nightjar	2	2:46:00 am	2:00 am	Heard	1
30	2021	November	N	Unprotected	Acoustic recorder	Farmland	Long-tailed Nightjar	Caprimulgus climacurus	caprimulgidae	Nightjar	2	2:48:00 am	2:00 am	Heard	1
30	2021	November	N	Unprotected	Point count	Farmland	Standard-winged Nightjar	Caprimulgus lingipennis	Caprimulgidae	Nightjar	2	2:45:00 am	2:00 am	Heard	1
30	2021	November	N	Unprotected	Point count	Farmland	Standard-winged Nightjar	Caprimulgus lingipennis	Caprimulgidae	Nightjar	2	2:46:00 am	2:00 am	Heard	1
30	2021	November	N	Unprotected	Point count	Farmland	Long-tailed Nightjar	Caprimulgus climacurus	caprimulgidae	Nightjar	2	2:48:00 am	2:00 am	Heard	1
30	2021	November	O	Unprotected	Acoustic recorder	Residential	African Scops Owl	Otus senegalensis	Strigidae	Owl	2	1:29:00 am	1:00 am	Heard	2
30	2021	November	O	Unprotected	Acoustic recorder	Residential	African Scops Owl	Otus senegalensis	Strigidae	Owl	2	1:30:00 am	1:00 am	Heard	1
30	2021	November	O	Unprotected	Acoustic recorder	Residential	African Scops Owl	Otus senegalensis	Strigidae	Owl	2	1:32:00 am	1:00 am	Heard	1
30	2021	November	O	Unprotected	Acoustic recorder	Residential	African Scops Owl	Otus senegalensis	Strigidae	Owl	2	1:34:00 am	1:00 am	Heard	1
30	2021	November	O	Unprotected	Point count	Residential	African Scops Owl	Otus senegalensis	Strigidae	Owl	2	1:29:00 am	1:00 am	Heard	2
30	2021	November	O	Unprotected	Point count	Residential	African Scops Owl	Otus senegalensis	Strigidae	Owl	2	1:30:00 am	1:00 am	Heard	1
30	2021	November	O	Unprotected	Point count	Residential	African Scops Owl	Otus senegalensis	Strigidae	Owl	2	1:32:00 am	1:00 am	Heard	1
30	2021	November	O	Unprotected	Point count	Residential	African Scops Owl	Otus senegalensis	Strigidae	Owl	2	1:34:00 am	1:00 am	Heard	1
30	2021	November	P	Unprotected	Acoustic recorder	Residential	Greyish Eagle-Owl	Buba cinerascens	Strigidae	Owl	2	2:07:00 am	2:00 am	Heard	1
30	2021	November	P	Unprotected	Acoustic recorder	Residential	Greyish Eagle-Owl	Buba cinerascens	Strigidae	Owl	1	9:04:00 pm	9:00 pm	Heard	1
30	2021	November	P	Unprotected	Point count	Residential	Greyish Eagle-Owl	Buba cinerascens	Strigidae	Owl	2	2:07:00 am	2:00 am	Heard	1
30	2021	November	Q	Unprotected	Acoustic recorder	Farmland	Western Barn Owl	Tyto alba	Tytonidae	Owl	1	9:27:30 pm	9:00 pm	Heard	1
30	2021	November	Q	Unprotected	Acoustic recorder	Farmland	Freckled Nightjar	Caprimulgus tristigma	Caprimulgidae	Nightjar	1	9:26:00 pm	9:00 pm	Heard	1
30	2021	November	Q	Unprotected	Acoustic recorder	Farmland	Long-tailed Nightjar	Caprimulgus climacurus	caprimulgidae	Nightjar	2	1:01:00 am	1:00 am	Heard	1
30	2021	November	Q	Unprotected	Acoustic recorder	Farmland	Long-tailed Nightjar	Caprimulgus climacurus	caprimulgidae	Nightjar	2	1:03:00 am	1:00 am	Heard	2
30	2021	November	Q	Unprotected	Point count	Farmland	Freckled Nightjar	Caprimulgus tristigma	Caprimulgidae	Nightjar	1	9:26:00 pm	9:00 pm	Heard	1
30	2021	November	Q	Unprotected	Point count	Farmland	Long-tailed Nightjar	Caprimulgus climacurus	caprimulgidae	Nightjar	2	1:01:00 am	1:00 am	Heard	1
30	2021	November	Q	Unprotected	Point count	Farmland	Long-tailed Nightjar	Caprimulgus climacurus	caprimulgidae	Nightjar	2	1:03:00 am	1:00 am	Heard	2
1	2021	December	K	Unprotected	Acoustic recorder	Residential	Long-tailed Nightjar	Caprimulgus climacurus	caprimulgidae	Nightjar	1	7:37:00 pm	7:00 pm	Heard	1
1	2021	December	K	Unprotected	Acoustic recorder	Residential	Western Barn Owl	Tyto alba	Tytonidae	Owl	1	7:46:00 pm	7:00 pm	Heard	1
1	2021	December	K	Unprotected	Acoustic recorder	Residential	Northern white-faced owl	Ptilopsis leucotis	Strigidae	Owl	1	7:54:00 pm	7:00 pm	Heard	1
1	2021	December	K	Unprotected	Acoustic recorder	Residential	Greyish Eagle-Owl	Buba cinerascens	Strigidae	Owl	2	3:24:00 am	3:00 am	Heard	2
1	2021	December	K	Unprotected	Acoustic recorder	Residential	Western Barn Owl	Tyto alba	Tytonidae	Owl	2	3:20:12 am	3:00 am	Heard	0
1	2021	December	K	Unprotected	Point count	Residential	Long-tailed Nightjar	Caprimulgus climacurus	caprimulgidae	Nightjar	1	7:37:00 pm	7:00 pm	Heard	1
1	2021	December	K	Unprotected	Point count	Residential	Western Barn Owl	Tyto alba	Tytonidae	Owl	1	7:46:00 pm	7:00 pm	Heard	1
1	2021	December	K	Unprotected	Point count	Residential	Northern white-faced owl	Ptilopsis leucotis	Strigidae	Owl	1	7:54:00 pm	7:00 pm	Heard	1
1	2021	December	K	Unprotected	Point count	Residential	Greyish Eagle-Owl	Buba cinerascens	Strigidae	Owl	2	3:24:00 am	3:00 am	Heard	2
1	2021	December	L	Unprotected	Acoustic recorder	Farmland	Western Barn Owl	Tyto alba	Tytonidae	Owl	1	7:18:00 pm	7:00 pm	Heard	1
1	2021	December	L	Unprotected	Acoustic recorder	Farmland	Black-shouldered Nightjar	Caprimulgus nigriscapularis	Caprimulgidae	Nightjar	1	7:08:00 pm	7:00 pm	Heard	1
1	2021	December	L	Unprotected	Acoustic recorder	Farmland	African Scops Owl	Otus senegalensis	Strigidae	Owl	2	3:58:00 am	3:00 am	Heard	1
1	2021	December	L	Unprotected	Acoustic recorder	Farmland	African Scops Owl	Otus senegalensis	Strigidae	Owl	2	3:58:00 am	3:00 am	Heard	1
1	2021	December	L	Unprotected	Acoustic recorder	Farmland	Greyish Eagle-Owl	Buba cinerascens	Strigidae	Owl	2	3:58:00 am	3:00 am	Heard	1
1	2021	December	L	Unprotected	Acoustic recorder	Farmland	Standard-winged Nightjar	Caprimulgus lingipennis	Caprimulgidae	Nightjar	2	4:02:00 am	4:00 am	Heard	1
1	2021	December	L	Unprotected	Acoustic recorder	Farmland	Greyish Eagle-Owl	Buba cinerascens	Strigidae	Owl	2	3:55:06 am	3:00 am	Heard	1
1	2021	December	L	Unprotected	Point count	Farmland	Western Barn Owl	Tyto alba	Tytonidae	Owl	1	7:18:00 pm	7:00 pm	Heard	1
1	2021	December	L	Unprotected	Point count	Farmland	Black-shouldered Nightjar	Caprimulgus nigriscapularis	Caprimulgidae	Nightjar	1	7:12:00 pm	7:00 pm	Seen	1
1	2021	December	L	Unprotected	Point count	Farmland	African Scops Owl	Otus senegalensis	Strigidae	Owl	2	3:58:00 am	3:00 am	Heard	1
1	2021	December	L	Unprotected	Point count	Farmland	African Scops Owl	Otus senegalensis	Strigidae	Owl	2	3:58:00 am	3:00 am	Heard	1
1	2021	December	L	Unprotected	Point count	Farmland	Greyish Eagle-Owl	Buba cinerascens	Strigidae	Owl	2	3:58:00 am	3:00 am	Heard	1
1	2021	December	L	Unprotected	Point count	Farmland	Standard-winged Nightjar	Caprimulgus lingipennis	Caprimulgidae	Nightjar	2	4:02:00 am	4:00 am	Heard	1
1	2021	December	M	Unprotected	Acoustic recorder	Farmland	Greyish Eagle-Owl	Buba cinerascens	Strigidae	Owl	1	6:25:00 pm	6:00 pm	Heard	2
1	2021	December	M	Unprotected	Acoustic recorder	Farmland	Long-tailed Nightjar	Caprimulgus climacurus	caprimulgidae	Nightjar	1	6:35:00 pm	6:00 pm	Heard	1
1	2021	December	M	Unprotected	Acoustic recorder	Farmland	Freckled Nightjar	Caprimulgus tristigma	Caprimulgidae	Nightjar	1	6:35:00 pm	6:00 pm	Heard	1
1	2021	December	M	Unprotected	Acoustic recorder	Farmland	Western Barn Owl	Tyto alba	Tytonidae	Owl	1	6:39:00 pm	6:00 pm	Heard	1
1	2021	December	M	Unprotected	Acoustic recorder	Farmland	Greyish Eagle-Owl	Buba cinerascens	Strigidae	Owl	1	6:40:00 pm	6:00 pm	Heard	1
1	2021	December	M	Unprotected	Acoustic recorder	Farmland	Long-tailed Nightjar	Caprimulgus climacurus	caprimulgidae	Nightjar	1	6:43:00 pm	6:00 pm	Heard	1
1	2021	December	M	Unprotected	Acoustic recorder	Farmland	Long-tailed Nightjar	Caprimulgus climacurus	caprimulgidae	Nightjar	2	4:27:00 am	4:00 am	Heard	1
1	2021	December	M	Unprotected	Acoustic recorder	Farmland	Standard-winged Nightjar	Caprimulgus lingipennis	Caprimulgidae	Nightjar	2	4:27:00 am	4:00 am	Heard	1
1	2021	December	M	Unprotected	Point count	Farmland	Greyish Eagle-Owl	Buba cinerascens	Strigidae	Owl	1	6:25:00 pm	6:00 pm	Heard	2
1	2021	December	M	Unprotected	Point count	Farmland	Long-tailed Nightjar	Caprimulgus climacurus	caprimulgidae	Nightjar	1	6:35:00 pm	6:00 pm	Seen	1
1	2021	December	M	Unprotected	Point count	Farmland	Freckled Nightjar	Caprimulgus tristigma	Caprimulgidae	Nightjar	1	6:35:00 pm	6:00 pm	Heard	1
1	2021	December	M	Unprotected	Point count	Farmland	Western Barn Owl	Tyto alba	Tytonidae	Owl	1	6:39:00 pm	6:00 pm	Seen	1
1	2021	December	M	Unprotected	Point count	Farmland	Greyish Eagle-Owl	Buba cinerascens	Strigidae	Owl	1	6:40:00 pm	6:00 pm	Heard	1
1	2021	December	M	Unprotected	Point count	Farmland	Long-tailed Nightjar	Caprimulgus climacurus	caprimulgidae	Nightjar	1	6:40:00 pm	6:00 pm	Heard	1
1	2021	December	M	Unprotected	Point count	Farmland	Long-tailed Nightjar	Caprimulgus climacurus	caprimulgidae	Nightjar	2	4:27:00 am	4:00 am	Heard	1
1	2021	December	M	Unprotected	Point count	Farmland	Standard-winged Nightjar	Caprimulgus lingipennis	Caprimulgidae	Nightjar	2	4:27:00 am	4:00 am	Heard	1
1	2021	December	N	Unprotected	Acoustic recorder	Farmland	African Scops Owl	Otus senegalensis	Strigidae	Owl	1	8:18:00 pm	8:00 pm	Heard	1
1	2021	December	N	Unprotected	Acoustic recorder	Farmland	Long-tailed Nightjar	Caprimulgus climacurus	caprimulgidae	Nightjar	1	8:23:00 pm	8:00 pm	Heard	1
1	2021	December	N	Unprotected	Acoustic recorder	Farmland	Northern white-faced owl	Ptilopsis leucotis	Strigidae	Owl	1	8:31:00 pm	8:00 pm	Heard	1
1	2021	December	N	Unprotected	Acoustic recorder	Farmland	African Scops Owl	Otus senegalensis	Strigidae	Owl	2	2:49:00 am	2:00 am	Heard	1
1	2021	December	N	Unprotected	Acoustic recorder	Farmland	Western Barn Owl	Tyto alba	Tytonidae	Owl	2	2:53:00 am	2:00 am	Heard	1
1	2021	December	N	Unprotected	Acoustic recorder	Farmland	Standard-winged Nightjar	Caprimulgus lingipennis	Caprimulgidae	Nightjar	2	2:59:00 am	2:00 am	Heard	1
1	2021	December	N	Unprotected	Point count	Farmland	African Scops Owl	Otus senegalensis	Strigidae	Owl	1	8:18:00 pm	8:00 pm	Heard	1
1	2021	December	N	Unprotected	Point count	Farmland	Long-tailed Nightjar	Caprimulgus climacurus	caprimulgidae	Nightjar	1	8:23:00 pm	8:00 pm	Seen	1
1	2021	December	N	Unprotected	Point count	Farmland	Northern white-faced owl	Ptilopsis leucotis	Strigidae	Owl	1	8:31:00 pm	8:00 pm	Heard	1
1	2021	December	N	Unprotected	Point count	Farmland	African Scops Owl	Otus senegalensis	Strigidae	Owl	2	2:49:00 am	2:00 am	Heard	1
1	2021	December	N	Unprotected	Point count	Farmland	Western Barn Owl	Tyto alba	Tytonidae	Owl	2	2:53:00 am	2:00 am	Heard	1
1	2021	December	N	Unprotected	Point count	Farmland	Standard-winged Nightjar	Caprimulgus lingipennis	Caprimulgidae	Nightjar	2	2:59:00 am	2:00 am	Seen	1
1	2021	December	O	Unprotected	Acoustic recorder	Residential	African Scops Owl	Otus senegalensis	Strigidae	Owl	2	1:42:40 am	1:00 am	Heard	1
1	2021	December	O	Unprotected	Acoustic recorder	Residential	Western Barn Owl	Tyto alba	Tytonidae	Owl	1	8:56:00 pm	8:00 pm	Heard	1
1	2021	December	O	Unprotected	Acoustic recorder	Residential	Northern white-faced owl	Ptilopsis leucotis	Strigidae	Owl	1	9:04:00 pm	9:00 pm	Heard	1
1	2021	December	O	Unprotected	Acoustic recorder	Residential	African Scops Owl	Otus senegalensis	Strigidae	Owl	2	1:36:00 am	1:00 am	Heard	1
1	2021	December	O	Unprotected	Acoustic recorder	Residential	African Scops Owl	Otus senegalensis	Strigidae	Owl	2	1:39:00 am	1:00 am	Heard	1
1	2021	December	O	Unprotected	Point count	Residential	Western Barn Owl	Tyto alba	Tytonidae	Owl	1	8:56:00 pm	8:00 pm	Heard	1
1	2021	December	O	Unprotected	Point count	Residential	Northern white-faced owl	Ptilopsis leucotis	Strigidae	Owl	1	9:04:00 pm	9:00 pm	Heard	1
1	2021	December	O	Unprotected	Point count	Residential	African Scops Owl	Otus senegalensis	Strigidae	Owl	2	1:36:00 am	1:00 am	Heard	1
1	2021	December	O	Unprotected	Point count	Residential	African Scops Owl	Otus senegalensis	Strigidae	Owl	2	1:39:00 am	1:00 am	Heard	1
1	2021	December	P	Unprotected	Acoustic recorder	Residential	Greyish Eagle-Owl	Buba cinerascens	Strigidae	Owl	1	9:29:00 pm	9:00 pm	Heard	1
1	2021	December	P	Unprotected	Acoustic recorder	Residential	Greyish Eagle-Owl	Buba cinerascens	Strigidae	Owl	2	2:26:00 am	2:00 am	Heard	1
1	2021	December	P	Unprotected	Point count	Residential	Greyish Eagle-Owl	Buba cinerascens	Strigidae	Owl	1	9:29:00 pm	9:00 pm	Heard	1
1	2021	December	P	Unprotected	Point count	Residential	Greyish Eagle-Owl	Buba cinerascens	Strigidae	Owl	2	2:26:00 am	2:00 am	Heard	1
1	2021	December	Q	Unprotected	Acoustic recorder	Farmland	Greyish Eagle-Owl	Buba cinerascens	Strigidae	Owl	1	10:03:00 pm	10:00 pm	Heard	1
1	2021	December	Q	Unprotected	Acoustic recorder	Farmland	African Scops Owl	Otus senegalensis	Strigidae	Owl	1	10:05:00 pm	10:00 pm	Heard	1
1	2021	December	Q	Unprotected	Acoustic recorder	Farmland	Greyish Eagle-Owl	Buba cinerascens	Strigidae	Owl	1	10:10:00 pm	10:00 pm	Heard	1
1	2021	December	Q	Unprotected	Acoustic recorder	Farmland	Greyish Eagle-Owl	Buba cinerascens	Strigidae	Owl	2	1:03:00 am	1:00 am	Heard	1
1	2021	December	Q	Unprotected	Acoustic recorder	Farmland	Standard-winged Nightjar	Caprimulgus lingipennis	Caprimulgidae	Nightjar	2	1:13:00 am	1:00 am	Heard	1
1	2021	December	Q	Unprotected	Point count	Farmland	Greyish Eagle-Owl	Buba cinerascens	Strigidae	Owl	1	10:03:00 pm	10:00 pm	Heard	1
1	2021	December	Q	Unprotected	Point count	Farmland	African Scops Owl	Otus senegalensis	Strigidae	Owl	1	10:05:00 pm	10:00 pm	Heard	1
1	2021	December	Q	Unprotected	Point count	Farmland	Greyish Eagle-Owl	Buba cinerascens	Strigidae	Owl	1	10:10:00 pm	10:00 pm	Heard	1
1	2021	December	Q	Unprotected	Point count	Farmland	Greyish Eagle-Owl	Buba cinerascens	Strigidae	Owl	2	1:03:00 am	1:00 am	Heard	1
1	2021	December	Q	Unprotected	Point count	Farmland	Standard-winged Nightjar	Caprimulgus lingipennis	Caprimulgidae	Nightjar	2	1:13:00 am	1:00 am	Heard	1
5	2021	December	H	Protected	Acoustic recorder	Rocky	African Scops Owl	Otus senegalensis	Strigidae	Owl	1	6:51:19 pm	6:00 pm	Heard	1
5	2021	December	H	Protected	Acoustic recorder	Rocky	Standard-winged Nightjar	Caprimulgus lingipennis	Caprimulgidae	Nightjar	1	6:58:40 pm	6:00 pm	Heard	1
5	2021	December	H	Protected	Acoustic recorder	Rocky	Western Barn Owl	Tyto alba	Tytonidae	Owl	1	7:01:15 pm	7:00 pm	Heard	1
5	2021	December	H	Protected	Acoustic recorder	Rocky	Freckled Nightjar	Caprimulgus tristigma	Caprimulgidae	Nightjar	1	6:41:00 pm	6:00 pm	Heard	1
5	2021	December	H	Protected	Acoustic recorder	Rocky	African Scops Owl	Otus senegalensis	Strigidae	Owl	1	6:42:00 pm	6:00 pm	Heard	1
5	2021	December	H	Protected	Acoustic recorder	Rocky	Western Barn Owl	Tyto alba	Tytonidae	Owl	1	6:43:00 pm	6:00 pm	Heard	1
5	2021	December	H	Protected	Acoustic recorder	Rocky	African Scops Owl	Otus senegalensis	Strigidae	Owl	1	6:49:00 pm	6:00 pm	Heard	1
5	2021	December	H	Protected	Acoustic recorder	Rocky	Greyish Eagle-Owl	Buba cinerascens	Strigidae	Owl	2	4:03:00 am	4:00 am	Heard	1
5	2021	December	H	Protected	Acoustic recorder	Rocky	Standard-winged Nightjar	Caprimulgus lingipennis	Caprimulgidae	Nightjar	2	4:05:00 am	4:00 am	Heard	1
5	2021	December	H	Protected	Acoustic recorder	Rocky	African Scops Owl	Otus senegalensis	Strigidae	Owl	2	4:07:00 am	4:00 am	Heard	1
5	2021	December	H	Protected	Acoustic recorder	Rocky	Greyish Eagle-Owl	Buba cinerascens	Strigidae	Owl	2	4:09:00 am	4:00 am	Heard	1
5	2021	December	H	Protected	Acoustic recorder	Rocky	African Scops Owl	Otus senegalensis	Strigidae	Owl	2	4:12:00 am	4:00 am	Heard	1
5	2021	December	H	Protected	Acoustic recorder	Rocky	Freckled Nightjar	Caprimulgus tristigma	Caprimulgidae	Nightjar	2	4:43:56 am	4:00 am	Heard	1
5	2021	December	H	Protected	Point count	Rocky	Freckled Nightjar	Caprimulgus tristigma	Caprimulgidae	Nightjar	1	6:41:00 pm	6:00 pm	Heard	1
5	2021	December	H	Protected	Point count	Rocky	African Scops Owl	Otus senegalensis	Strigidae	Owl	1	6:42:00 pm	6:00 pm	Heard	1
5	2021	December	H	Protected	Point count	Rocky	Western Barn Owl	Tyto alba	Tytonidae	Owl	1	6:43:00 pm	6:00 pm	Heard	1
5	2021	December	H	Protected	Point count	Rocky	African Scops Owl	Otus senegalensis	Strigidae	Owl	1	6:49:00 pm	6:00 pm	Heard	1
5	2021	December	H	Protected	Point count	Rocky	Greyish Eagle-Owl	Buba cinerascens	Strigidae	Owl	2	4:03:00 am	4:00 am	Heard	1
5	2021	December	H	Protected	Point count	Rocky	Standard-winged Nightjar	Caprimulgus lingipennis	Caprimulgidae	Nightjar	2	4:05:00 am	4:00 am	Heard	1
5	2021	December	H	Protected	Point count	Rocky	African Scops Owl	Otus senegalensis	Strigidae	Owl	2	4:07:00 am	4:00 am	Heard	1
5	2021	December	H	Protected	Point count	Rocky	Greyish Eagle-Owl	Buba cinerascens	Strigidae	Owl	2	4:09:00 am	4:00 am	Heard	1
5	2021	December	H	Protected	Point count	Rocky	Greyish Eagle-Owl	Buba cinerascens	Strigidae	Owl	2	4:12:00 am	4:00 am	Heard	1
5	2021	December	I	Protected	Acoustic recorder	Gallery	Standard-winged Nightjar	Caprimulgus lingipennis	Caprimulgidae	Nightjar	1	7:00:59 pm	7:00 pm	Heard	1
5	2021	December	I	Protected	Acoustic recorder	Gallery	Greyish Eagle-Owl	Buba cinerascens	Strigidae	Owl	1	7:05:00 pm	7:00 pm	Heard	1
5	2021	December	I	Protected	Acoustic recorder	Gallery	Northern white-faced owl	Ptilopsis leucotis	Strigidae	Owl	2	3:28:00 am	3:00 am	Heard	1
5	2021	December	I	Protected	Acoustic recorder	Gallery	Plain Nightjar	Caprimulgus inornatus	caprimulgidae	Nightjar	2	3:30:00 am	3:00 am	Heard	1
5	2021	December	I	Protected	Acoustic recorder	Gallery	Greyish Eagle-Owl	Buba cinerascens	Strigidae	Owl	2	3:31:00 am	3:00 am	Heard	1
5	2021	December	I	Protected	Point count	Gallery	Greyish Eagle-Owl	Buba cinerascens	Strigidae	Owl	1	7:05:00 pm	7:00 pm	Heard	1
5	2021	December	I	Protected	Point count	Gallery	Northern white-faced owl	Ptilopsis leucotis	Strigidae	Owl	2	3:28:00 am	3:00 am	Heard	1
5	2021	December	I	Protected	Point count	Gallery	Plain Nightjar	Caprimulgus inornatus	caprimulgidae	Nightjar	2	3:30:00 am	3:00 am	Heard	1
5	2021	December	I	Protected	Point count	Gallery	Greyish Eagle-Owl	Buba cinerascens	Strigidae	Owl	2	3:31:00 am	3:00 am	Heard	1
5	2021	December	J	Protected	Acoustic recorder	Savannah	Standard-winged Nightjar	Caprimulgus lingipennis	Caprimulgidae	Nightjar	2	3:10:47 am	3:00 am	Heard	1
5	2021	December	J	Protected	Acoustic recorder	Savannah	African Scops Owl	Otus senegalensis	Strigidae	Owl	1	7:33:00 pm	7:00 pm	Heard	1
5	2021	December	J	Protected	Acoustic recorder	Savannah	Western Barn Owl	Tyto alba	Tytonidae	Owl	1	2:59:00 am	2:00 am	Heard	1
5	2021	December	J	Protected	Acoustic recorder	Savannah	Freckled Nightjar	Caprimulgus tristigma	Caprimulgidae	Nightjar	2	3:00:00 am	3:00 am	Heard	1
5	2021	December	J	Protected	Acoustic recorder	Savannah	Western Barn Owl	Tyto alba	Tytonidae	Owl	2	3:01:00 am	3:00 am	Heard	1
5	2021	December	J	Protected	Acoustic recorder	Savannah	Greyish Eagle-Owl	Buba cinerascens	Strigidae	Owl	2	3:01:00 am	3:00 am	Heard	1
5	2021	December	J	Protected	Acoustic recorder	Savannah	Northern white-faced owl	Ptilopsis leucotis	Strigidae	Owl	2	3:03:00 am	3:00 am	Heard	1
5	2021	December	J	Protected	Acoustic recorder	Savannah	African Scops Owl	Otus senegalensis	Strigidae	Owl	2	3:06:00 am	3:00 am	Heard	1
5	2021	December	J	Protected	Point count	Savannah	African Scops Owl	Otus senegalensis	Strigidae	Owl	1	7:33:00 pm	7:00 pm	Heard	1
5	2021	December	J	Protected	Point count	Savannah	Western Barn Owl	Tyto alba	Tytonidae	Owl	1	2:59:00 am	2:00 am	Heard	1
5	2021	December	J	Protected	Point count	Savannah	Freckled Nightjar	Caprimulgus tristigma	Caprimulgidae	Nightjar	2	3:00:00 am	3:00 am	Heard	1
5	2021	December	J	Protected	Point count	Savannah	Western Barn Owl	Tyto alba	Tytonidae	Owl	2	3:01:00 am	3:00 am	Heard	1
5	2021	December	J	Protected	Point count	Savannah	Greyish Eagle-Owl	Buba cinerascens	Strigidae	Owl	2	3:01:00 am	3:00 am	Heard	1
5	2021	December	J	Protected	Point count	Savannah	Northern white-faced owl	Ptilopsis leucotis	Strigidae	Owl	2	3:03:00 am	3:00 am	Heard	1
5	2021	December	J	Protected	Point count	Savannah	African Scops Owl	Otus senegalensis	Strigidae	Owl	2	3:06:00 am	3:00 am	Heard	1
5	2021	December	R	Unprotected	Acoustic recorder	Residential	Greyish Eagle-Owl	Buba cinerascens	Strigidae	Owl	2	2:29:01 am	2:00 am	Heard	1
5	2021	December	R	Unprotected	Acoustic recorder	Residential	Greyish Eagle-Owl	Buba cinerascens	Strigidae	Owl	2	2:35:57 am	2:00 am	Heard	1
5	2021	December	R	Unprotected	Acoustic recorder	Residential	African Scops Owl	Otus senegalensis	Strigidae	Owl	1	7:53:00 pm	7:00 pm	Heard	1
5	2021	December	R	Unprotected	Acoustic recorder	Residential	Greyish Eagle-Owl	Buba cinerascens	Strigidae	Owl	1	8:00:00 pm	8:00 pm	Heard	1
5	2021	December	R	Unprotected	Acoustic recorder	Residential	Greyish Eagle-Owl	Buba cinerascens	Strigidae	Owl	2	2:20:00 am	2:00 am	Heard	1
5	2021	December	R	Unprotected	Acoustic recorder	Residential	Greyish Eagle-Owl	Buba cinerascens	Strigidae	Owl	2	2:23:00 am	2:00 am	Heard	2
5	2021	December	R	Unprotected	Acoustic recorder	Residential	Greyish Eagle-Owl	Buba cinerascens	Strigidae	Owl	2	2:29:00 am	2:00 am	Heard	1
5	2021	December	R	Unprotected	Acoustic recorder	Residential	Greyish Eagle-Owl	Buba cinerascens	Strigidae	Owl	2	2:32:00 am	2:00 am	Heard	1
5	2021	December	R	Unprotected	Acoustic recorder	Residential	Western Barn Owl	Tyto alba	Tytonidae	Owl	2	2:34:00 am	2:00 am	Heard	1
5	2021	December	R	Unprotected	Acoustic recorder	Residential	African Scops Owl	Otus senegalensis	Strigidae	Owl	2	2:35:00 am	2:00 am	Heard	1
5	2021	December	R	Unprotected	Point count	Residential	African Scops Owl	Otus senegalensis	Strigidae	Owl	1	7:53:00 pm	7:00 pm	Heard	1
5	2021	December	R	Unprotected	Point count	Residential	Greyish Eagle-Owl	Buba cinerascens	Strigidae	Owl	1	8:00:00 pm	8:00 pm	Heard	1
5	2021	December	R	Unprotected	Point count	Residential	Greyish Eagle-Owl	Buba cinerascens	Strigidae	Owl	2	2:20:00 am	2:00 am	Heard	1
5	2021	December	R	Unprotected	Point count	Residential	Greyish Eagle-Owl	Buba cinerascens	Strigidae	Owl	2	2:23:00 am	2:00 am	Heard	2
5	2021	December	R	Unprotected	Point count	Residential	Greyish Eagle-Owl	Buba cinerascens	Strigidae	Owl	2	2:29:00 am	2:00 am	Heard	1
5	2021	December	R	Unprotected	Point count	Residential	Greyish Eagle-Owl	Buba cinerascens	Strigidae	Owl	2	2:32:00 am	2:00 am	Heard	1
5	2021	December	R	Unprotected	Point count	Residential	Western Barn Owl	Tyto alba	Tytonidae	Owl	2	2:34:00 am	2:00 am	Seen	1
5	2021	December	S	Unprotected	Acoustic recorder	Farmland	Western Barn Owl	Tyto alba	Tytonidae	Owl	1	9:04:00 pm	9:00 pm	Heard	1
5	2021	December	S	Unprotected	Acoustic recorder	Farmland	Western Barn Owl	Tyto alba	Tytonidae	Owl	1	9:14:00 pm	9:00 pm	Heard	1
5	2021	December	S	Unprotected	Acoustic recorder	Farmland	African Scops Owl	Otus senegalensis	Strigidae	Owl	2	1:47:00 am	1:00 am	Heard	1
5	2021	December	S	Unprotected	Acoustic recorder	Farmland	Greyish Eagle-Owl	Buba cinerascens	Strigidae	Owl	2	1:47:00 am	1:00 am	Heard	1
5	2021	December	S	Unprotected	Acoustic recorder	Farmland	Greyish Eagle-Owl	Buba cinerascens	Strigidae	Owl	2	1:50:00 am	1:00 am	Heard	1
5	2021	December	S	Unprotected	Acoustic recorder	Farmland	Northern white-faced owl	Ptilopsis leucotis	Strigidae	Owl	2	1:53:00 am	1:00 am	Heard	1
5	2021	December	S	Unprotected	Acoustic recorder	Farmland	Western Barn Owl	Tyto alba	Tytonidae	Owl	2	1:56:00 am	1:00 am	Heard	1
5	2021	December	S	Unprotected	Acoustic recorder	Farmland	Freckled Nightjar	Caprimulgus tristigma	Caprimulgidae	Nightjar	2	1:56:00 am	1:00 am	Heard	1
5	2021	December	S	Unprotected	Acoustic recorder	Farmland	African Scops Owl	Otus senegalensis	Strigidae	Owl	2	1:57:00 am	1:00 am	Heard	1
5	2021	December	S	Unprotected	Point count	Farmland	Western Barn Owl	Tyto alba	Tytonidae	Owl	1	9:04:00 pm	9:00 pm	Heard	1
5	2021	December	S	Unprotected	Point count	Farmland	Western Barn Owl	Tyto alba	Tytonidae	Owl	1	9:14:00 pm	9:00 pm	Heard	1
5	2021	December	S	Unprotected	Point count	Farmland	African Scops Owl	Otus senegalensis	Strigidae	Owl	2	1:47:00 am	1:00 am	Heard	1
5	2021	December	S	Unprotected	Point count	Farmland	Greyish Eagle-Owl	Buba cinerascens	Strigidae	Owl	2	1:47:00 am	1:00 am	Heard	1
5	2021	December	S	Unprotected	Point count	Farmland	Greyish Eagle-Owl	Buba cinerascens	Strigidae	Owl	2	1:50:00 am	1:00 am	Seen	1
5	2021	December	S	Unprotected	Point count	Farmland	Northern white-faced owl	Ptilopsis leucotis	Strigidae	Owl	2	1:53:00 am	1:00 am	Heard	1
5	2021	December	S	Unprotected	Point count	Farmland	Freckled Nightjar	Caprimulgus tristigma	Caprimulgidae	Nightjar	2	1:56:00 am	1:00 am	Seen	1
5	2021	December	T	Unprotected	Acoustic recorder	Residential	African Scops Owl	Otus senegalensis	Strigidae	Owl	1	9:47:00 pm	9:00 pm	Heard	1
5	2021	December	T	Unprotected	Acoustic recorder	Residential	Standard-winged Nightjar	Caprimulgus lingipennis	Caprimulgidae	Nightjar	2	1:16:00 am	1:00 am	Heard	1
5	2021	December	T	Unprotected	Acoustic recorder	Residential	Freckled Nightjar	Caprimulgus tristigma	Caprimulgidae	Nightjar	2	1:16:00 am	1:00 am	Heard	1
5	2021	December	T	Unprotected	Acoustic recorder	Residential	Greyish Eagle-Owl	Buba cinerascens	Strigidae	Owl	2	1:19:00 am	1:00 am	Heard	1
5	2021	December	T	Unprotected	Acoustic recorder	Residential	African Scops Owl	Otus senegalensis	Strigidae	Owl	1	9:45:12 pm	9:00 pm	Heard	1
5	2021	December	T	Unprotected	Point count	Residential	African Scops Owl	Otus senegalensis	Strigidae	Owl	1	9:47:00 pm	9:00 pm	Heard	1
5	2021	December	T	Unprotected	Point count	Residential	Standard-winged Nightjar	Caprimulgus lingipennis	Caprimulgidae	Nightjar	2	1:16:00 am	1:00 am	Heard	1
5	2021	December	T	Unprotected	Point count	Residential	Freckled Nightjar	Caprimulgus tristigma	Caprimulgidae	Nightjar	2	1:16:00 am	1:00 am	Heard	1
5	2021	December	T	Unprotected	Point count	Residential	Greyish Eagle-Owl	Buba cinerascens	Strigidae	Owl	2	1:19:00 am	1:00 am	Heard	1
7	2021	December	H	Protected	Acoustic recorder	Rocky	Greyish Eagle-Owl	Buba cinerascens	Strigidae	Owl	1	6:29:00 pm	6:00 pm	Heard	1
7	2021	December	H	Protected	Acoustic recorder	Rocky	African Scops Owl	Otus senegalensis	Strigidae	Owl	1	6:34:00 pm	6:00 pm	Heard	1
7	2021	December	H	Protected	Acoustic recorder	Rocky	Freckled Nightjar	Caprimulgus tristigma	Caprimulgidae	Nightjar	1	6:36:00 pm	6:00 pm	Heard	1
7	2021	December	H	Protected	Acoustic recorder	Rocky	Northern white-faced owl	Ptilopsis leucotis	Strigidae	Owl	1	6:37:00 pm	6:00 pm	Heard	1
7	2021	December	H	Protected	Acoustic recorder	Rocky	Freckled Nightjar	Caprimulgus tristigma	Caprimulgidae	Nightjar	1	6:40:00 pm	6:00 pm	Heard	1
7	2021	December	H	Protected	Acoustic recorder	Rocky	Western Barn Owl	Tyto alba	Tytonidae	Owl	1	6:40:00 pm	6:00 pm	Heard	1
7	2021	December	H	Protected	Acoustic recorder	Rocky	Greyish Eagle-Owl	Buba cinerascens	Strigidae	Owl	1	6:40:00 pm	6:00 pm	Heard	1
7	2021	December	H	Protected	Acoustic recorder	Rocky	African Scops Owl	Otus senegalensis	Strigidae	Owl	2	4:36:00 am	4:00 am	Heard	1
7	2021	December	H	Protected	Acoustic recorder	Rocky	Greyish Eagle-Owl	Buba cinerascens	Strigidae	Owl	2	4:41:00 am	4:00 am	Heard	1
7	2021	December	H	Protected	Acoustic recorder	Rocky	African Scops Owl	Otus senegalensis	Strigidae	Owl	2	4:49:00 am	4:00 am	Heard	1
7	2021	December	H	Protected	Acoustic recorder	Rocky	Freckled Nightjar	Caprimulgus tristigma	Caprimulgidae	Nightjar	1	6:17:26 pm	6:00 pm	Heard	2
7	2021	December	H	Protected	Acoustic recorder	Rocky	Western Barn Owl	Tyto alba	Tytonidae	Owl	1	6:28:52 pm	6:00 pm	Heard	1
7	2021	December	H	Protected	Point count	Rocky	Greyish Eagle-Owl	Buba cinerascens	Strigidae	Owl	1	6:29:00 pm	6:00 pm	Heard	1
7	2021	December	H	Protected	Point count	Rocky	African Scops Owl	Otus senegalensis	Strigidae	Owl	1	6:34:00 pm	6:00 pm	Heard	1
7	2021	December	H	Protected	Point count	Rocky	Freckled Nightjar	Caprimulgus tristigma	Caprimulgidae	Nightjar	1	6:36:00 pm	6:00 pm	Heard	1
7	2021	December	H	Protected	Point count	Rocky	Northern white-faced owl	Ptilopsis leucotis	Strigidae	Owl	1	6:37:00 pm	6:00 pm	Heard	1
7	2021	December	H	Protected	Point count	Rocky	Freckled Nightjar	Caprimulgus tristigma	Caprimulgidae	Nightjar	1	6:40:00 pm	6:00 pm	Heard	1
7	2021	December	H	Protected	Point count	Rocky	Western Barn Owl	Tyto alba	Tytonidae	Owl	1	6:40:00 pm	6:00 pm	Heard	1
7	2021	December	H	Protected	Point count	Rocky	Greyish Eagle-Owl	Buba cinerascens	Strigidae	Owl	1	6:40:00 pm	6:00 pm	Heard	1
7	2021	December	H	Protected	Point count	Rocky	African Scops Owl	Otus senegalensis	Strigidae	Owl	2	4:36:00 am	4:00 am	Heard	1
7	2021	December	H	Protected	Point count	Rocky	Greyish Eagle-Owl	Buba cinerascens	Strigidae	Owl	2	4:41:00 am	4:00 am	Heard	1
7	2021	December	I	Protected	Acoustic recorder	Gallery	Standard-winged Nightjar	Caprimulgus lingipennis	Caprimulgidae	Nightjar	1	7:14:17 pm	7:00 pm	Heard	1
7	2021	December	I	Protected	Acoustic recorder	Gallery	African Scops Owl	Otus senegalensis	Strigidae	Owl	1	7:15:41 pm	7:00 pm	Heard	1
7	2021	December	I	Protected	Acoustic recorder	Gallery	Greyish Eagle-Owl	Buba cinerascens	Strigidae	Owl	2	4:00:00 am	4:00 am	Heard	1
7	2021	December	I	Protected	Acoustic recorder	Gallery	Standard-winged Nightjar	Caprimulgus lingipennis	Caprimulgidae	Nightjar	1	7:08:00 pm	7:00 pm	Heard	1
7	2021	December	I	Protected	Acoustic recorder	Gallery	African Scops Owl	Otus senegalensis	Strigidae	Owl	1	7:16:00 pm	7:00 pm	Heard	1
7	2021	December	I	Protected	Acoustic recorder	Gallery	Freckled Nightjar	Caprimulgus tristigma	Caprimulgidae	Nightjar	1	7:19:00 pm	7:00 pm	Heard	1
7	2021	December	I	Protected	Acoustic recorder	Gallery	Long-tailed Nightjar	Caprimulgus climacurus	caprimulgidae	Nightjar	2	3:45:00 am	3:00 am	Heard	1
7	2021	December	I	Protected	Acoustic recorder	Gallery	Greyish Eagle-Owl	Buba cinerascens	Strigidae	Owl	2	3:45:00 am	3:00 am	Heard	1
7	2021	December	I	Protected	Point count	Gallery	Standard-winged Nightjar	Caprimulgus lingipennis	Caprimulgidae	Nightjar	1	7:08:00 pm	7:00 pm	Heard	1
7	2021	December	I	Protected	Point count	Gallery	African Scops Owl	Otus senegalensis	Strigidae	Owl	1	7:16:00 pm	7:00 pm	Heard	1
7	2021	December	I	Protected	Point count	Gallery	Freckled Nightjar	Caprimulgus tristigma	Caprimulgidae	Nightjar	1	7:19:00 pm	7:00 pm	Heard	1
7	2021	December	I	Protected	Point count	Gallery	Long-tailed Nightjar	Caprimulgus climacurus	caprimulgidae	Nightjar	2	3:45:00 am	3:00 am	Heard	1
7	2021	December	I	Protected	Point count	Gallery	Greyish Eagle-Owl	Buba cinerascens	Strigidae	Owl	2	3:45:00 am	3:00 am	Heard	1
7	2021	December	J	Protected	Acoustic recorder	Savannah	Greyish Eagle-Owl	Buba cinerascens	Strigidae	Owl	1	7:44:00 pm	7:00 pm	Heard	1
7	2021	December	J	Protected	Acoustic recorder	Savannah	Standard-winged Nightjar	Caprimulgus lingipennis	Caprimulgidae	Nightjar	1	7:48:00 pm	7:00 pm	Heard	1
7	2021	December	J	Protected	Acoustic recorder	Savannah	Greyish Eagle-Owl	Buba cinerascens	Strigidae	Owl	1	7:57:00 pm	7:00 pm	Heard	1
7	2021	December	J	Protected	Acoustic recorder	Savannah	African Scops Owl	Otus senegalensis	Strigidae	Owl	2	3:14:00 am	3:00 am	Heard	1
7	2021	December	J	Protected	Acoustic recorder	Savannah	Greyish Eagle-Owl	Buba cinerascens	Strigidae	Owl	2	3:15:00 am	3:00 am	Heard	1
7	2021	December	J	Protected	Acoustic recorder	Savannah	Northern white-faced owl	Ptilopsis leucotis	Strigidae	Owl	2	3:16:00 am	3:00 am	Heard	1
7	2021	December	J	Protected	Acoustic recorder	Savannah	Freckled Nightjar	Caprimulgus tristigma	Caprimulgidae	Nightjar	2	3:16:00 am	3:00 am	Heard	1
7	2021	December	J	Protected	Acoustic recorder	Savannah	African Scops Owl	Otus senegalensis	Strigidae	Owl	2	3:46:00 am	3:00 am	Heard	1
7	2021	December	J	Protected	Acoustic recorder	Savannah	Northern white-faced owl	Ptilopsis leucotis	Strigidae	Owl	2	3:50:00 am	3:00 am	Heard	1
7	2021	December	J	Protected	Acoustic recorder	Savannah	African Scops Owl	Otus senegalensis	Strigidae	Owl	2	3:52:00 am	3:00 am	Heard	1
7	2021	December	J	Protected	Acoustic recorder	Savannah	Greyish Eagle-Owl	Buba cinerascens	Strigidae	Owl	2	4:21:00 am	4:00 am	Heard	1
7	2021	December	J	Protected	Acoustic recorder	Savannah	Long-tailed Nightjar	Caprimulgus climacurus	caprimulgidae	Nightjar	2	4:28:29 am	4:00 am	Heard	1
7	2021	December	J	Protected	Point count	Savannah	Greyish Eagle-Owl	Buba cinerascens	Strigidae	Owl	1	7:44:00 pm	7:00 pm	Heard	1
7	2021	December	J	Protected	Point count	Savannah	Standard-winged Nightjar	Caprimulgus lingipennis	Caprimulgidae	Nightjar	1	7:48:00 pm	7:00 pm	Heard	1
7	2021	December	J	Protected	Point count	Savannah	Greyish Eagle-Owl	Buba cinerascens	Strigidae	Owl	1	7:57:00 pm	7:00 pm	Heard	1
7	2021	December	J	Protected	Point count	Savannah	African Scops Owl	Otus senegalensis	Strigidae	Owl	2	3:14:00 am	3:00 am	Heard	1
7	2021	December	J	Protected	Point count	Savannah	Greyish Eagle-Owl	Buba cinerascens	Strigidae	Owl	2	3:15:00 am	3:00 am	Heard	1
7	2021	December	J	Protected	Point count	Savannah	Northern white-faced owl	Ptilopsis leucotis	Strigidae	Owl	2	3:16:00 am	3:00 am	Heard	1
7	2021	December	J	Protected	Point count	Savannah	Freckled Nightjar	Caprimulgus tristigma	Caprimulgidae	Nightjar	2	3:16:00 am	3:00 am	Heard	1
7	2021	December	J	Protected	Point count	Savannah	African Scops Owl	Otus senegalensis	Strigidae	Owl	2	3:46:00 am	3:00 am	Heard	1
7	2021	December	J	Protected	Point count	Savannah	Northern white-faced owl	Ptilopsis leucotis	Strigidae	Owl	2	3:50:00 am	3:00 am	Heard	1
7	2021	December	R	Unprotected	Acoustic recorder	Residential	Northern white-faced owl	Ptilopsis leucotis	Strigidae	Owl	1	8:22:00 pm	8:00 pm	Heard	1
7	2021	December	R	Unprotected	Acoustic recorder	Residential	Northern white-faced owl	Ptilopsis leucotis	Strigidae	Owl	1	8:29:00 pm	8:00 pm	Heard	1
7	2021	December	R	Unprotected	Acoustic recorder	Residential	Western Barn Owl	Tyto alba	Tytonidae	Owl	1	9:39:45 pm	9:00 pm	Heard	1
7	2021	December	R	Unprotected	Acoustic recorder	Residential	Northern white-faced owl	Ptilopsis leucotis	Strigidae	Owl	1	8:22:00 pm	8:00 pm	Heard	1
7	2021	December	R	Unprotected	Acoustic recorder	Residential	Northern white-faced owl	Ptilopsis leucotis	Strigidae	Owl	1	8:29:00 pm	8:00 pm	Heard	1
7	2021	December	R	Unprotected	Acoustic recorder	Residential	Northern white-faced owl	Ptilopsis leucotis	Strigidae	Owl	2	2:36:00 am	2:00 am	Heard	1
7	2021	December	R	Unprotected	Acoustic recorder	Residential	Western Barn Owl	Tyto alba	Tytonidae	Owl	2	2:44:00 am	2:00 am	Heard	1
7	2021	December	R	Unprotected	Point count	Residential	Northern white-faced owl	Ptilopsis leucotis	Strigidae	Owl	1	8:22:00 pm	8:00 pm	Heard	1
7	2021	December	R	Unprotected	Point count	Residential	Northern white-faced owl	Ptilopsis leucotis	Strigidae	Owl	1	8:29:00 pm	8:00 pm	Heard	1
7	2021	December	R	Unprotected	Point count	Residential	Northern white-faced owl	Ptilopsis leucotis	Strigidae	Owl	2	2:36:00 am	2:00 am	Heard	1
7	2021	December	R	Unprotected	Point count	Residential	Western Barn Owl	Tyto alba	Tytonidae	Owl	2	2:44:00 am	2:00 am	Heard	1
7	2021	December	S	Unprotected	Acoustic recorder	Farmland	Western Barn Owl	Tyto alba	Tytonidae	Owl	1	8:50:00 pm	8:00 pm	Heard	1
7	2021	December	S	Unprotected	Acoustic recorder	Farmland	Greyish Eagle-Owl	Buba cinerascens	Strigidae	Owl	1	8:50:00 pm	8:00 pm	Heard	1
7	2021	December	S	Unprotected	Acoustic recorder	Farmland	Western Barn Owl	Tyto alba	Tytonidae	Owl	1	8:50:00 pm	8:00 pm	Heard	1
7	2021	December	S	Unprotected	Acoustic recorder	Farmland	Greyish Eagle-Owl	Buba cinerascens	Strigidae	Owl	1	8:50:00 pm	8:00 pm	Heard	1
7	2021	December	S	Unprotected	Acoustic recorder	Farmland	Western Barn Owl	Tyto alba	Tytonidae	Owl	2	2:02:00 am	2:00 am	Heard	1
7	2021	December	S	Unprotected	Acoustic recorder	Farmland	Long-tailed Nightjar	Caprimulgus climacurus	caprimulgidae	Nightjar	2	2:03:00 am	2:00 am	Heard	1
7	2021	December	S	Unprotected	Acoustic recorder	Farmland	Greyish Eagle-Owl	Buba cinerascens	Strigidae	Owl	2	2:04:00 am	2:00 am	Heard	1
7	2021	December	S	Unprotected	Acoustic recorder	Farmland	Western Barn Owl	Tyto alba	Tytonidae	Owl	2	2:06:00 am	2:00 am	Heard	1
7	2021	December	S	Unprotected	Acoustic recorder	Farmland	African Scops Owl	Otus senegalensis	Strigidae	Owl	2	2:08:00 am	2:00 am	Heard	1
7	2021	December	S	Unprotected	Point count	Farmland	Western Barn Owl	Tyto alba	Tytonidae	Owl	1	8:50:00 pm	8:00 pm	Heard	1
7	2021	December	S	Unprotected	Point count	Farmland	Greyish Eagle-Owl	Buba cinerascens	Strigidae	Owl	1	8:50:00 pm	8:00 pm	Heard	1
7	2021	December	S	Unprotected	Point count	Farmland	Western Barn Owl	Tyto alba	Tytonidae	Owl	2	2:02:00 am	2:00 am	Heard	1
7	2021	December	S	Unprotected	Point count	Farmland	Long-tailed Nightjar	Caprimulgus climacurus	caprimulgidae	Nightjar	2	2:03:00 am	2:00 am	Heard	1
7	2021	December	S	Unprotected	Point count	Farmland	Greyish Eagle-Owl	Buba cinerascens	Strigidae	Owl	2	2:04:00 am	2:00 am	Heard	1
7	2021	December	S	Unprotected	Point count	Farmland	Western Barn Owl	Tyto alba	Tytonidae	Owl	2	2:06:00 am	2:00 am	Heard	1
7	2021	December	S	Unprotected	Point count	Farmland	African Scops Owl	Otus senegalensis	Strigidae	Owl	2	2:08:00 am	2:00 am	Heard	1
7	2021	December	T	Unprotected	Acoustic recorder	Residential	Greyish Eagle-Owl	Buba cinerascens	Strigidae	Owl	1	9:27:00 pm	9:00 pm	Heard	1
7	2021	December	T	Unprotected	Acoustic recorder	Residential	Greyish Eagle-Owl	Buba cinerascens	Strigidae	Owl	2	1:28:00 am	1:00 am	Heard	1
7	2021	December	T	Unprotected	Acoustic recorder	Residential	Greyish Eagle-Owl	Buba cinerascens	Strigidae	Owl	2	1:36:00 am	1:00 am	Heard	1
7	2021	December	T	Unprotected	Acoustic recorder	Residential	Greyish Eagle-Owl	Buba cinerascens	Strigidae	Owl	2	1:28:00 am	1:00 am	Heard	1
7	2021	December	T	Unprotected	Acoustic recorder	Residential	Greyish Eagle-Owl	Buba cinerascens	Strigidae	Owl	2	1:36:00 am	1:00 am	Heard	1
7	2021	December	T	Unprotected	Point count	Residential	Greyish Eagle-Owl	Buba cinerascens	Strigidae	Owl	1	9:27:00 pm	9:00 pm	Heard	1
7	2021	December	T	Unprotected	Point count	Residential	Greyish Eagle-Owl	Buba cinerascens	Strigidae	Owl	2	1:28:00 am	1:00 am	Heard	1
7	2021	December	T	Unprotected	Point count	Residential	Greyish Eagle-Owl	Buba cinerascens	Strigidae	Owl	2	1:36:00 am	1:00 am	Heard	1
