# Supplementary material for: A comparison of the sampling effectiveness of acoustic recorder, camera trap and point count methods in sampling nocturnal birds in Afrotropical landscapes
Source: Ecol Evol. 2024 May 20;14(5):e11389. doi: 10.1002/ece3.11389 (PMC11106587; doi:10.1002/ece3.11389)
Supplement: Supplementary file 1 — Data S1. [file ECE3-14-e11389-s001.zip › method_data2.csv]

day	year	month	point	survey protocol	habitat type	technique	count
25	2021	November	A	Acoustic recorder	Gallery	Heard	1
25	2021	November	A	Acoustic recorder	Gallery	Heard	1
25	2021	November	A	Acoustic recorder	Gallery	Heard	1
25	2021	November	A	Acoustic recorder	Gallery	Heard	1
25	2021	November	A	Acoustic recorder	Gallery	Heard	1
25	2021	November	A	Acoustic recorder	Gallery	Heard	1
25	2021	November	A	Acoustic recorder	Gallery	Heard	1
25	2021	November	A	Acoustic recorder	Gallery	Heard	1
25	2021	November	A	Acoustic recorder	Gallery	Heard	1
25	2021	November	A	Acoustic recorder	Gallery	Heard	1
25	2021	November	A	Point count	Gallery	Heard	1
25	2021	November	A	Point count	Gallery	Seen	1
25	2021	November	B	Acoustic recorder	Savannah	Heard	1
25	2021	November	B	Acoustic recorder	Savannah	Heard	1
25	2021	November	B	Acoustic recorder	Savannah	Heard	1
25	2021	November	B	Acoustic recorder	Savannah	Heard	1
25	2021	November	B	Point count	Savannah	Heard	1
25	2021	November	B	Point count	Savannah	Heard	1
25	2021	November	B	Point count	Savannah	Heard	1
25	2021	November	B	Point count	Savannah	Heard	1
25	2021	November	C	Acoustic recorder	Savannah	Heard	1
25	2021	November	C	Acoustic recorder	Savannah	Heard	1
25	2021	November	C	Acoustic recorder	Savannah	Heard	1
25	2021	November	C	Acoustic recorder	Savannah	Heard	1
25	2021	November	C	Acoustic recorder	Savannah	Heard	1
25	2021	November	C	Acoustic recorder	Savannah	Heard	1
25	2021	November	C	Acoustic recorder	Savannah	Heard	1
25	2021	November	C	Acoustic recorder	Savannah	Heard	1
25	2021	November	C	Acoustic recorder	Savannah	Heard	1
25	2021	November	C	Acoustic recorder	Savannah	Heard	1
25	2021	November	C	Acoustic recorder	Savannah	Heard	1
25	2021	November	C	Point count	Savannah	Heard	1
25	2021	November	C	Point count	Savannah	Heard	1
25	2021	November	C	Point count	Savannah	Heard	1
25	2021	November	C	Point count	Savannah	Heard	1
25	2021	November	C	Point count	Savannah	Heard	1
25	2021	November	C	Point count	Savannah	Heard	1
25	2021	November	C	Point count	Savannah	Heard	1
25	2021	November	C	Point count	Savannah	Heard	1
25	2021	November	D	Acoustic recorder	Rocky	Heard	1
25	2021	November	D	Acoustic recorder	Rocky	Heard	1
25	2021	November	D	Acoustic recorder	Rocky	Heard	1
25	2021	November	D	Acoustic recorder	Rocky	Heard	1
25	2021	November	D	Acoustic recorder	Rocky	Heard	1
25	2021	November	D	Acoustic recorder	Rocky	Heard	1
25	2021	November	D	Acoustic recorder	Rocky	Heard	1
25	2021	November	D	Acoustic recorder	Rocky	Heard	1
25	2021	November	D	Acoustic recorder	Rocky	Heard	1
25	2021	November	D	Acoustic recorder	Rocky	Heard	1
25	2021	November	D	Acoustic recorder	Rocky	Heard	1
25	2021	November	D	Acoustic recorder	Rocky	Heard	1
25	2021	November	D	Acoustic recorder	Rocky	Heard	1
25	2021	November	D	Acoustic recorder	Rocky	Heard	1
25	2021	November	D	Acoustic recorder	Rocky	Heard	1
25	2021	November	D	Acoustic recorder	Rocky	Heard	1
25	2021	November	D	Point count	Rocky	Heard	1
25	2021	November	D	Acoustic recorder	Rocky	Heard	1
25	2021	November	D	Point count	Rocky	Heard	1
25	2021	November	D	Point count	Rocky	Heard	1
25	2021	November	D	Point count	Rocky	Heard	1
25	2021	November	D	Point count	Rocky	Heard	1
25	2021	November	D	Point count	Rocky	Heard	1
25	2021	November	D	Point count	Rocky	Heard	1
25	2021	November	D	Point count	Rocky	Heard	1
25	2021	November	D	Point count	Rocky	Heard	1
25	2021	November	D	Point count	Rocky	Heard	1
25	2021	November	E	Acoustic recorder	Rocky	Heard	1
25	2021	November	E	Point count	Rocky	Heard	1
25	2021	November	F	Acoustic recorder	Gallery	Heard	0
25	2021	November	F	Acoustic recorder	Gallery	Heard	1
25	2021	November	F	Acoustic recorder	Gallery	Heard	1
25	2021	November	G	Acoustic recorder	Rocky	Heard	1
25	2021	November	G	Acoustic recorder	Rocky	Heard	1
25	2021	November	G	Acoustic recorder	Rocky	Heard	1
25	2021	November	G	Point count	Rocky	Heard	1
25	2021	November	G	Point count	Rocky	Heard	1
27	2021	November	A	Acoustic recorder	Gallery	Heard	1
27	2021	November	A	Acoustic recorder	Gallery	Heard	1
27	2021	November	A	Acoustic recorder	Gallery	Heard	1
27	2021	November	A	Acoustic recorder	Gallery	Heard	1
27	2021	November	A	Acoustic recorder	Gallery	Heard	1
27	2021	November	A	Point count	Gallery	Heard	1
27	2021	November	A	Point count	Gallery	Heard	1
27	2021	November	A	Point count	Gallery	Heard	1
27	2021	November	B	Acoustic recorder	Savannah	Heard	1
27	2021	November	B	Acoustic recorder	Savannah	Heard	1
27	2021	November	B	Acoustic recorder	Savannah	Heard	1
27	2021	November	B	Acoustic recorder	Savannah	Heard	1
27	2021	November	B	Acoustic recorder	Savannah	Heard	1
27	2021	November	B	Point count	Savannah	Heard	1
27	2021	November	B	Point count	Savannah	Heard	1
27	2021	November	B	Point count	Savannah	Heard	1
27	2021	November	B	Point count	Savannah	Heard	1
27	2021	November	B	Point count	Savannah	Heard	1
27	2021	November	C	Acoustic recorder	Savannah	Heard	1
27	2021	November	C	Acoustic recorder	Savannah	Heard	1
27	2021	November	C	Acoustic recorder	Savannah	Heard	1
27	2021	November	C	Point count	Savannah	Heard	1
27	2021	November	D	Acoustic recorder	Rocky	Heard	1
27	2021	November	D	Acoustic recorder	Rocky	Heard	1
27	2021	November	D	Acoustic recorder	Rocky	Heard	1
27	2021	November	D	Acoustic recorder	Rocky	Heard	1
27	2021	November	D	Acoustic recorder	Rocky	Heard	1
27	2021	November	D	Acoustic recorder	Rocky	Heard	1
27	2021	November	D	Acoustic recorder	Rocky	Heard	1
27	2021	November	D	Acoustic recorder	Rocky	Heard	1
27	2021	November	D	Acoustic recorder	Rocky	Heard	1
27	2021	November	D	Point count	Rocky	Heard	1
27	2021	November	D	Point count	Rocky	Heard	1
27	2021	November	D	Point count	Rocky	Heard	1
27	2021	November	E	Acoustic recorder	Rocky	Heard	1
27	2021	November	E	Acoustic recorder	Rocky	Heard	1
27	2021	November	E	Acoustic recorder	Rocky	Heard	1
27	2021	November	E	Acoustic recorder	Rocky	Heard	1
27	2021	November	E	Acoustic recorder	Rocky	Heard	1
27	2021	November	E	Acoustic recorder	Rocky	Heard	1
27	2021	November	E	Point count	Rocky	Heard	1
27	2021	November	E	Point count	Rocky	Heard	1
27	2021	November	E	Point count	Rocky	Heard	1
27	2021	November	F	Acoustic recorder	Gallery	Heard	1
27	2021	November	F	Acoustic recorder	Gallery	Heard	1
27	2021	November	F	Acoustic recorder	Gallery	Heard	1
27	2021	November	F	Acoustic recorder	Gallery	Heard	1
27	2021	November	F	Acoustic recorder	Gallery	Heard	1
27	2021	November	F	Acoustic recorder	Gallery	Heard	1
27	2021	November	F	Acoustic recorder	Gallery	Heard	1
27	2021	November	F	Point count	Gallery	Heard	1
27	2021	November	F	Point count	Gallery	Heard	1
27	2021	November	F	Point count	Gallery	Heard	1
27	2021	November	F	Point count	Gallery	Heard	1
27	2021	November	G	Acoustic recorder	Rocky	Heard	1
27	2021	November	G	Acoustic recorder	Rocky	Heard	1
27	2021	November	G	Acoustic recorder	Rocky	Heard	1
27	2021	November	G	Acoustic recorder	Rocky	Heard	1
27	2021	November	G	Acoustic recorder	Rocky	Heard	1
27	2021	November	G	Acoustic recorder	Rocky	Heard	1
27	2021	November	G	Point count	Rocky	Heard	1
27	2021	November	G	Point count	Rocky	Heard	1
27	2021	November	G	Point count	Rocky	Heard	1
27	2021	November	G	Point count	Rocky	Heard	1
27	2021	November	G	Point count	Rocky	Heard	1
27	2021	November	G	Point count	Rocky	Heard	1
30	2021	November	K	Acoustic recorder	Rs	Heard	1
30	2021	November	K	Acoustic recorder	Rs	Heard	1
30	2021	November	K	Acoustic recorder	Rs	Heard	1
30	2021	November	K	Acoustic recorder	Rs	Heard	1
30	2021	November	K	Acoustic recorder	Rs	Heard	1
30	2021	November	K	Acoustic recorder	Rs	Heard	1
30	2021	November	K	Acoustic recorder	Rs	Heard	1
30	2021	November	K	Acoustic recorder	Rs	Heard	1
30	2021	November	K	Point count	Rs	Heard	1
30	2021	November	K	Point count	Rs	Heard	1
30	2021	November	K	Point count	Rs	Heard	1
30	2021	November	K	Point count	Rs	Heard	1
30	2021	November	K	Point count	Rs	Heard	1
30	2021	November	K	Point count	Rs	Heard	1
30	2021	November	L	Acoustic recorder	Fl	Heard	1
30	2021	November	L	Acoustic recorder	Fl	Heard	1
30	2021	November	L	Acoustic recorder	Fl	Heard	1
30	2021	November	L	Acoustic recorder	Fl	Heard	1
30	2021	November	L	Acoustic recorder	Fl	Heard	1
30	2021	November	L	Point count	Fl	Heard	1
30	2021	November	L	Point count	Fl	Heard	1
30	2021	November	L	Point count	Fl	Heard	1
30	2021	November	L	Point count	Fl	Heard	1
30	2021	November	L	Point count	Fl	Seen	1
30	2021	November	L	Point count	Fl	Heard	1
30	2021	November	L	Point count	Fl	Heard	1
30	2021	November	M	Acoustic recorder	Fl	Heard	1
30	2021	November	M	Acoustic recorder	Fl	Heard	1
30	2021	November	M	Acoustic recorder	Fl	Heard	2
30	2021	November	M	Point count	Fl	Heard	1
30	2021	November	M	Point count	Fl	Heard	1
30	2021	November	M	Point count	Fl	Heard	2
30	2021	November	N	Acoustic recorder	Fl	Heard	1
30	2021	November	N	Acoustic recorder	Fl	Heard	1
30	2021	November	N	Acoustic recorder	Fl	Heard	1
30	2021	November	N	Point count	Fl	Heard	1
30	2021	November	N	Point count	Fl	Heard	1
30	2021	November	N	Point count	Fl	Heard	1
30	2021	November	O	Acoustic recorder	Rs	Heard	2
30	2021	November	O	Acoustic recorder	Rs	Heard	1
30	2021	November	O	Acoustic recorder	Rs	Heard	1
30	2021	November	O	Acoustic recorder	Rs	Heard	1
30	2021	November	O	Point count	Rs	Heard	2
30	2021	November	O	Point count	Rs	Heard	1
30	2021	November	O	Point count	Rs	Heard	1
30	2021	November	O	Point count	Rs	Heard	1
30	2021	November	P	Acoustic recorder	Rs	Heard	1
30	2021	November	P	Acoustic recorder	Rs	Heard	1
30	2021	November	P	Point count	Rs	Heard	1
30	2021	November	Q	Acoustic recorder	Fl	Heard	1
30	2021	November	Q	Acoustic recorder	Fl	Heard	1
30	2021	November	Q	Acoustic recorder	Fl	Heard	1
30	2021	November	Q	Acoustic recorder	Fl	Heard	2
30	2021	November	Q	Point count	Fl	Heard	1
30	2021	November	Q	Point count	Fl	Heard	1
30	2021	November	Q	Point count	Fl	Heard	2
1	2021	December	K	Acoustic recorder	Rs	Heard	1
1	2021	December	K	Acoustic recorder	Rs	Heard	1
1	2021	December	K	Acoustic recorder	Rs	Heard	1
1	2021	December	K	Acoustic recorder	Rs	Heard	2
1	2021	December	K	Acoustic recorder	Rs	Heard	0
1	2021	December	K	Point count	Rs	Heard	1
1	2021	December	K	Point count	Rs	Heard	1
1	2021	December	K	Point count	Rs	Heard	1
1	2021	December	K	Point count	Rs	Heard	2
1	2021	December	L	Acoustic recorder	Fl	Heard	1
1	2021	December	L	Acoustic recorder	Fl	Heard	1
1	2021	December	L	Acoustic recorder	Fl	Heard	1
1	2021	December	L	Acoustic recorder	Fl	Heard	1
1	2021	December	L	Acoustic recorder	Fl	Heard	1
1	2021	December	L	Acoustic recorder	Fl	Heard	1
1	2021	December	L	Acoustic recorder	Fl	Heard	1
1	2021	December	L	Point count	Fl	Heard	1
1	2021	December	L	Point count	Fl	Seen	1
1	2021	December	L	Point count	Fl	Heard	1
1	2021	December	L	Point count	Fl	Heard	1
1	2021	December	L	Point count	Fl	Heard	1
1	2021	December	L	Point count	Fl	Heard	1
1	2021	December	M	Acoustic recorder	Fl	Heard	2
1	2021	December	M	Acoustic recorder	Fl	Heard	1
1	2021	December	M	Acoustic recorder	Fl	Heard	1
1	2021	December	M	Acoustic recorder	Fl	Heard	1
1	2021	December	M	Acoustic recorder	Fl	Heard	1
1	2021	December	M	Acoustic recorder	Fl	Heard	1
1	2021	December	M	Acoustic recorder	Fl	Heard	1
1	2021	December	M	Acoustic recorder	Fl	Heard	1
1	2021	December	M	Point count	Fl	Heard	2
1	2021	December	M	Point count	Fl	Seen	1
1	2021	December	M	Point count	Fl	Heard	1
1	2021	December	M	Point count	Fl	Seen	1
1	2021	December	M	Point count	Fl	Heard	1
1	2021	December	M	Point count	Fl	Heard	1
1	2021	December	M	Point count	Fl	Heard	1
1	2021	December	M	Point count	Fl	Heard	1
1	2021	December	N	Acoustic recorder	Fl	Heard	1
1	2021	December	N	Acoustic recorder	Fl	Heard	1
1	2021	December	N	Acoustic recorder	Fl	Heard	1
1	2021	December	N	Acoustic recorder	Fl	Heard	1
1	2021	December	N	Acoustic recorder	Fl	Heard	1
1	2021	December	N	Acoustic recorder	Fl	Heard	1
1	2021	December	N	Point count	Fl	Heard	1
1	2021	December	N	Point count	Fl	Seen	1
1	2021	December	N	Point count	Fl	Heard	1
1	2021	December	N	Point count	Fl	Heard	1
1	2021	December	N	Point count	Fl	Heard	1
1	2021	December	N	Point count	Fl	Seen	1
1	2021	December	O	Acoustic recorder	Rs	Heard	1
1	2021	December	O	Acoustic recorder	Rs	Heard	1
1	2021	December	O	Acoustic recorder	Rs	Heard	1
1	2021	December	O	Acoustic recorder	Rs	Heard	1
1	2021	December	O	Acoustic recorder	Rs	Heard	1
1	2021	December	O	Point count	Rs	Heard	1
1	2021	December	O	Point count	Rs	Heard	1
1	2021	December	O	Point count	Rs	Heard	1
1	2021	December	O	Point count	Rs	Heard	1
1	2021	December	P	Acoustic recorder	Rs	Heard	1
1	2021	December	P	Acoustic recorder	Rs	Heard	1
1	2021	December	P	Point count	Rs	Heard	1
1	2021	December	P	Point count	Rs	Heard	1
1	2021	December	Q	Acoustic recorder	Fl	Heard	1
1	2021	December	Q	Acoustic recorder	Fl	Heard	1
1	2021	December	Q	Acoustic recorder	Fl	Heard	1
1	2021	December	Q	Acoustic recorder	Fl	Heard	1
1	2021	December	Q	Acoustic recorder	Fl	Heard	1
1	2021	December	Q	Point count	Fl	Heard	1
1	2021	December	Q	Point count	Fl	Heard	1
1	2021	December	Q	Point count	Fl	Heard	1
1	2021	December	Q	Point count	Fl	Heard	1
1	2021	December	Q	Point count	Fl	Heard	1
5	2021	December	H	Acoustic recorder	Rocky	Heard	1
5	2021	December	H	Acoustic recorder	Rocky	Heard	1
5	2021	December	H	Acoustic recorder	Rocky	Heard	1
5	2021	December	H	Acoustic recorder	Rocky	Heard	1
5	2021	December	H	Acoustic recorder	Rocky	Heard	1
5	2021	December	H	Acoustic recorder	Rocky	Heard	1
5	2021	December	H	Acoustic recorder	Rocky	Heard	1
5	2021	December	H	Acoustic recorder	Rocky	Heard	1
5	2021	December	H	Acoustic recorder	Rocky	Heard	1
5	2021	December	H	Acoustic recorder	Rocky	Heard	1
5	2021	December	H	Acoustic recorder	Rocky	Heard	1
5	2021	December	H	Acoustic recorder	Rocky	Heard	1
5	2021	December	H	Acoustic recorder	Rocky	Heard	1
5	2021	December	H	Point count	Rocky	Heard	1
5	2021	December	H	Point count	Rocky	Heard	1
5	2021	December	H	Point count	Rocky	Heard	1
5	2021	December	H	Point count	Rocky	Heard	1
5	2021	December	H	Point count	Rocky	Heard	1
5	2021	December	H	Point count	Rocky	Heard	1
5	2021	December	H	Point count	Rocky	Heard	1
5	2021	December	H	Point count	Rocky	Heard	1
5	2021	December	H	Point count	Rocky	Heard	1
5	2021	December	I	Acoustic recorder	Gallery	Heard	1
5	2021	December	I	Acoustic recorder	Gallery	Heard	1
5	2021	December	I	Acoustic recorder	Gallery	Heard	1
5	2021	December	I	Acoustic recorder	Gallery	Heard	1
5	2021	December	I	Acoustic recorder	Gallery	Heard	1
5	2021	December	I	Point count	Gallery	Heard	1
5	2021	December	I	Point count	Gallery	Heard	1
5	2021	December	I	Point count	Gallery	Heard	1
5	2021	December	I	Point count	Gallery	Heard	1
5	2021	December	J	Acoustic recorder	Savannah	Heard	1
5	2021	December	J	Acoustic recorder	Savannah	Heard	1
5	2021	December	J	Acoustic recorder	Savannah	Heard	1
5	2021	December	J	Acoustic recorder	Savannah	Heard	1
5	2021	December	J	Acoustic recorder	Savannah	Heard	1
5	2021	December	J	Acoustic recorder	Savannah	Heard	1
5	2021	December	J	Acoustic recorder	Savannah	Heard	1
5	2021	December	J	Acoustic recorder	Savannah	Heard	1
5	2021	December	J	Point count	Savannah	Heard	1
5	2021	December	J	Point count	Savannah	Heard	1
5	2021	December	J	Point count	Savannah	Heard	1
5	2021	December	J	Point count	Savannah	Heard	1
5	2021	December	J	Point count	Savannah	Heard	1
5	2021	December	J	Point count	Savannah	Heard	1
5	2021	December	J	Point count	Savannah	Heard	1
5	2021	December	R	Acoustic recorder	Rs	Heard	1
5	2021	December	R	Acoustic recorder	Rs	Heard	1
5	2021	December	R	Acoustic recorder	Rs	Heard	1
5	2021	December	R	Acoustic recorder	Rs	Heard	1
5	2021	December	R	Acoustic recorder	Rs	Heard	1
5	2021	December	R	Acoustic recorder	Rs	Heard	2
5	2021	December	R	Acoustic recorder	Rs	Heard	1
5	2021	December	R	Acoustic recorder	Rs	Heard	1
5	2021	December	R	Acoustic recorder	Rs	Heard	1
5	2021	December	R	Acoustic recorder	Rs	Heard	1
5	2021	December	R	Point count	Rs	Heard	1
5	2021	December	R	Point count	Rs	Heard	1
5	2021	December	R	Point count	Rs	Heard	1
5	2021	December	R	Point count	Rs	Heard	2
5	2021	December	R	Point count	Rs	Heard	1
5	2021	December	R	Point count	Rs	Heard	1
5	2021	December	R	Point count	Rs	Seen	1
5	2021	December	S	Acoustic recorder	Fl	Heard	1
5	2021	December	S	Acoustic recorder	Fl	Heard	1
5	2021	December	S	Acoustic recorder	Fl	Heard	1
5	2021	December	S	Acoustic recorder	Fl	Heard	1
5	2021	December	S	Acoustic recorder	Fl	Heard	1
5	2021	December	S	Acoustic recorder	Fl	Heard	1
5	2021	December	S	Acoustic recorder	Fl	Heard	1
5	2021	December	S	Acoustic recorder	Fl	Heard	1
5	2021	December	S	Acoustic recorder	Fl	Heard	1
5	2021	December	S	Point count	Fl	Heard	1
5	2021	December	S	Point count	Fl	Heard	1
5	2021	December	S	Point count	Fl	Heard	1
5	2021	December	S	Point count	Fl	Heard	1
5	2021	December	S	Point count	Fl	Seen	1
5	2021	December	S	Point count	Fl	Heard	1
5	2021	December	S	Point count	Fl	Seen	1
5	2021	December	T	Acoustic recorder	Rs	Heard	1
5	2021	December	T	Acoustic recorder	Rs	Heard	1
5	2021	December	T	Acoustic recorder	Rs	Heard	1
5	2021	December	T	Acoustic recorder	Rs	Heard	1
5	2021	December	T	Acoustic recorder	Rs	Heard	1
5	2021	December	T	Point count	Rs	Heard	1
5	2021	December	T	Point count	Rs	Heard	1
5	2021	December	T	Point count	Rs	Heard	1
5	2021	December	T	Point count	Rs	Heard	1
7	2021	December	H	Acoustic recorder	Rocky	Heard	1
7	2021	December	H	Acoustic recorder	Rocky	Heard	1
7	2021	December	H	Acoustic recorder	Rocky	Heard	1
7	2021	December	H	Acoustic recorder	Rocky	Heard	1
7	2021	December	H	Acoustic recorder	Rocky	Heard	1
7	2021	December	H	Acoustic recorder	Rocky	Heard	1
7	2021	December	H	Acoustic recorder	Rocky	Heard	1
7	2021	December	H	Acoustic recorder	Rocky	Heard	1
7	2021	December	H	Acoustic recorder	Rocky	Heard	1
7	2021	December	H	Acoustic recorder	Rocky	Heard	1
7	2021	December	H	Acoustic recorder	Rocky	Heard	2
7	2021	December	H	Acoustic recorder	Rocky	Heard	1
7	2021	December	H	Point count	Rocky	Heard	1
7	2021	December	H	Point count	Rocky	Heard	1
7	2021	December	H	Point count	Rocky	Heard	1
7	2021	December	H	Point count	Rocky	Heard	1
7	2021	December	H	Point count	Rocky	Heard	1
7	2021	December	H	Point count	Rocky	Heard	1
7	2021	December	H	Point count	Rocky	Heard	1
7	2021	December	H	Point count	Rocky	Heard	1
7	2021	December	H	Point count	Rocky	Heard	1
7	2021	December	I	Acoustic recorder	Gallery	Heard	1
7	2021	December	I	Acoustic recorder	Gallery	Heard	1
7	2021	December	I	Acoustic recorder	Gallery	Heard	1
7	2021	December	I	Acoustic recorder	Gallery	Heard	1
7	2021	December	I	Acoustic recorder	Gallery	Heard	1
7	2021	December	I	Acoustic recorder	Gallery	Heard	1
7	2021	December	I	Acoustic recorder	Gallery	Heard	1
7	2021	December	I	Acoustic recorder	Gallery	Heard	1
7	2021	December	I	Point count	Gallery	Heard	1
7	2021	December	I	Point count	Gallery	Heard	1
7	2021	December	I	Point count	Gallery	Heard	1
7	2021	December	I	Point count	Gallery	Heard	1
7	2021	December	I	Point count	Gallery	Heard	1
7	2021	December	J	Acoustic recorder	Savannah	Heard	1
7	2021	December	J	Acoustic recorder	Savannah	Heard	1
7	2021	December	J	Acoustic recorder	Savannah	Heard	1
7	2021	December	J	Acoustic recorder	Savannah	Heard	1
7	2021	December	J	Acoustic recorder	Savannah	Heard	1
7	2021	December	J	Acoustic recorder	Savannah	Heard	1
7	2021	December	J	Acoustic recorder	Savannah	Heard	1
7	2021	December	J	Acoustic recorder	Savannah	Heard	1
7	2021	December	J	Acoustic recorder	Savannah	Heard	1
7	2021	December	J	Acoustic recorder	Savannah	Heard	1
7	2021	December	J	Acoustic recorder	Savannah	Heard	1
7	2021	December	J	Acoustic recorder	Savannah	Heard	1
7	2021	December	J	Point count	Savannah	Heard	1
7	2021	December	J	Point count	Savannah	Heard	1
7	2021	December	J	Point count	Savannah	Heard	1
7	2021	December	J	Point count	Savannah	Heard	1
7	2021	December	J	Point count	Savannah	Heard	1
7	2021	December	J	Point count	Savannah	Heard	1
7	2021	December	J	Point count	Savannah	Heard	1
7	2021	December	J	Point count	Savannah	Heard	1
7	2021	December	J	Point count	Savannah	Heard	1
7	2021	December	R	Acoustic recorder	Rs	Heard	1
7	2021	December	R	Acoustic recorder	Rs	Heard	1
7	2021	December	R	Acoustic recorder	Rs	Heard	1
7	2021	December	R	Acoustic recorder	Rs	Heard	1
7	2021	December	R	Acoustic recorder	Rs	Heard	1
7	2021	December	R	Acoustic recorder	Rs	Heard	1
7	2021	December	R	Acoustic recorder	Rs	Heard	1
7	2021	December	R	Point count	Rs	Heard	1
7	2021	December	R	Point count	Rs	Heard	1
7	2021	December	R	Point count	Rs	Heard	1
7	2021	December	R	Point count	Rs	Heard	1
7	2021	December	S	Acoustic recorder	Fl	Heard	1
7	2021	December	S	Acoustic recorder	Fl	Heard	1
7	2021	December	S	Acoustic recorder	Fl	Heard	1
7	2021	December	S	Acoustic recorder	Fl	Heard	1
7	2021	December	S	Acoustic recorder	Fl	Heard	1
7	2021	December	S	Acoustic recorder	Fl	Heard	1
7	2021	December	S	Acoustic recorder	Fl	Heard	1
7	2021	December	S	Acoustic recorder	Fl	Heard	1
7	2021	December	S	Acoustic recorder	Fl	Heard	1
7	2021	December	S	Point count	Fl	Heard	1
7	2021	December	S	Point count	Fl	Heard	1
7	2021	December	S	Point count	Fl	Heard	1
7	2021	December	S	Point count	Fl	Heard	1
7	2021	December	S	Point count	Fl	Heard	1
7	2021	December	S	Point count	Fl	Heard	1
7	2021	December	S	Point count	Fl	Heard	1
7	2021	December	T	Acoustic recorder	Rs	Heard	1
7	2021	December	T	Acoustic recorder	Rs	Heard	1
7	2021	December	T	Acoustic recorder	Rs	Heard	1
7	2021	December	T	Acoustic recorder	Rs	Heard	1
7	2021	December	T	Acoustic recorder	Rs	Heard	1
7	2021	December	T	Point count	Rs	Heard	1
7	2021	December	T	Point count	Rs	Heard	1
7	2021	December	T	Point count	Rs	Heard	1
