# Supplementary material for: A comparison of the sampling effectiveness of acoustic recorder, camera trap and point count methods in sampling nocturnal birds in Afrotropical landscapes
Source: Ecol Evol. 2024 May 20;14(5):e11389. doi: 10.1002/ece3.11389 (PMC11106587; doi:10.1002/ece3.11389)
Supplement: Supplementary file 1 — Data S1. [file ECE3-14-e11389-s001.zip › poall.csv]

survey.protocol	African Scops Owl	Black-shouldered Nightjar	Freckled Nightjar	Greyish Eagle-Owl	Long-tailed Nightjar	Marsh Owl	Northern white-faced owl	Plain Nightjar	Standard-winged Nightjar	Verreaux's Eagle Owl	Western Barn Owl
Point count	0	0	0	2	1	0	1	0	0	0	1
Point count	2	1	0	1	0	0	0	0	1	0	1
Point count	0	0	1	3	3	0	0	0	1	0	1
Point count	2	0	0	0	1	0	1	0	1	0	1
Point count	2	0	0	0	0	0	1	0	0	0	1
Point count	0	0	0	2	0	0	0	0	0	0	0
Point count	1	0	0	3	0	0	0	0	1	0	0
Point count	3	0	1	3	0	0	0	0	1	0	1
Point count	0	0	0	2	0	0	1	1	0	0	0
Point count	2	0	1	1	0	0	1	0	0	0	2
Point count	1	0	0	6	0	0	0	0	0	0	1
Point count	1	0	1	2	0	0	1	0	0	0	2
Point count	1	0	1	1	0	0	0	0	1	0	0
Point count	2	0	2	3	0	0	1	0	0	0	1
Point count	1	0	1	1	1	0	0	0	1	0	0
Point count	2	0	1	3	0	0	2	0	1	0	0
Point count	0	0	0	0	0	0	3	0	0	0	1
Point count	1	0	0	2	1	0	0	0	0	0	3
Point count	0	0	0	3	0	0	0	0	0	0	0
Point count	0	0	1	0	1	0	0	0	0	0	0
Point count	1	0	0	2	1	0	0	0	0	0	0
Point count	4	0	0	2	0	1	0	0	1	0	0
Point count	2	0	5	3	0	0	0	0	0	0	0
Point count	0	0	0	0	1	0	0	0	0	0	0
Point count	0	0	0	0	0	0	0	0	0	0	0
Point count	1	0	0	0	0	0	0	0	1	0	0
Point count	1	0	1	1	0	0	0	0	0	0	0
Point count	2	0	0	3	0	0	0	0	0	0	0
Point count	0	0	0	1	0	0	0	0	0	0	0
Point count	0	0	0	1	0	0	0	0	2	0	0
Point count	0	0	0	2	0	0	0	0	0	0	1
Point count	1	0	0	3	0	0	0	0	0	0	0
Point count	2	0	1	3	0	0	0	0	0	0	0
Point count	0	0	0	3	2	0	0	0	1	0	0
Point count	2	0	0	2	0	0	2	1	0	0	0
Point count	1	0	0	1	0	0	0	0	0	0	2
Point count	0	0	0	0	1	0	0	0	2	0	0
Point count	5	0	0	0	0	0	0	0	0	0	0
Point count	0	0	0	1	0	0	0	0	0	0	0
Point count	0	0	1	0	3	0	0	0	0	0	0
