# Supplementary material for: A comparison of the sampling effectiveness of acoustic recorder, camera trap and point count methods in sampling nocturnal birds in Afrotropical landscapes
Source: Ecol Evol. 2024 May 20;14(5):e11389. doi: 10.1002/ece3.11389 (PMC11106587; doi:10.1002/ece3.11389)
Supplement: Supplementary file 1 — Data S1. [file ECE3-14-e11389-s001.zip › too_new.csv]

12
11
